# Supplementary material for: 2-[(E)-({3-[(E)-(2-Hy­droxy­benzyl­idene)amino­meth­yl]-1,4-dioxaspiro­[4.5]decan-2-yl}meth­yl)imino­meth­yl]phenol
Source: Acta Crystallogr Sect E Struct Rep Online. 2012 Jun 30;68(Pt 7):o2296. doi: 10.1107/S1600536812029182 (PMC3394072; doi:10.1107/S1600536812029182)
Supplement: Supplementary file 1 [file e-68-o2296-sup1.cif]

##############################################################################
#                                                                            #
# This CIF contains the data in a paper accepted for publication in          #
# Acta Crystallographica Section E. It conforms to the requirements of       #
# Notes for Authors for Acta Crystallographica Section E, and has been       #
# peer reviewed under the auspices of the IUCr Commission on Journals.       #
#                                                                            #
# Full details of the Crystallographic Information File format               #
# are given in the paper "The Crystallographic Information File (CIF):       #
# a New Standard Archive File for Crystallography" by S. R. Hall, F. H.      #
# Allen and I. D. Brown [Acta Cryst. (1991), A47, 655-685].                  #
#                                                                            #
# The current version of the core CIF dictionary is obtainable from          #
# ftp://ftp.iucr.org/pub/cif_core.dic.                                       #
#                                                                            #
# Software is freely available for graphical display of the structure(s)     #
# in this CIF. For information consult the CIF software page                 #
# http://www.iucr.org/resources/cif/software.                                #
#                                                                            #
# This file may be used for bona fide research purposes within the           #
# scientific community so long as proper attribution is given to the journal # 
# article from which it was obtained.                                        #
#                                                                            #
##############################################################################
data_I
_audit_creation_method     SHELXL-97
_chemical_name_systematic
;
2-[(<i>E</i>)-({3-[(<i>E</i>)-(2-Hydroxybenzylidene)aminomethyl]-
1,4-dioxaspiro[4.5]decan-2-yl}methyl)iminomethyl]phenol
;
_chemical_name_common
;
2,2'-((1E,1'E)-(((2S,3S)-1,4-dioxaspiro[4.5]decane-2,3-diylbis(methylene))
bis(azanylylidene))bis(methanylylidene))diphenol
;
_chemical_formula_moiety     'C24 H28 N2 O4'
_chemical_formula_sum     'C24 H28 N2 O4'
_chemical_formula_iupac     'C24 H28 N2 O4'
_chemical_formula_weight     408.48
_chemical_melting_point     ?
_symmetry_cell_setting     monoclinic
_symmetry_space_group_name_H-M     'P 21'
_symmetry_space_group_name_Hall     'P 2yb'
loop_
    _symmetry_equiv_pos_site_id
    _symmetry_equiv_pos_as_xyz
    1 x,y,z
    2 -x,1/2+y,-z
_cell_length_a     5.7443(8)
_cell_length_b     21.558(3)
_cell_length_c     9.0075(11)
_cell_angle_alpha     90.00
_cell_angle_beta     95.074(6)
_cell_angle_gamma     90.00
_cell_volume     1111.1(2)
_cell_formula_units_Z     2
_cell_measurement_reflns_used     1658
_cell_measurement_theta_min     2.27
_cell_measurement_theta_max     20.61
_cell_measurement_temperature     296(2)
_exptl_crystal_description     block
_exptl_crystal_colour     colourless
_exptl_crystal_size_max     0.20
_exptl_crystal_size_mid     0.18
_exptl_crystal_size_min     0.15
_exptl_crystal_density_diffrn     1.221
_exptl_crystal_density_meas     ?
_exptl_crystal_density_method     'not measured'
_exptl_crystal_F_000     436
_exptl_absorpt_coefficient_mu     0.083
_exptl_absorpt_correction_type     psi-scan
_exptl_absorpt_process_details     '(North <i>et al.</i>, 1968)'
_exptl_absorpt_correction_T_min     0.9835
_exptl_absorpt_correction_T_max     0.9876
_exptl_special_details     ?
_diffrn_ambient_temperature     296(2)
_diffrn_radiation_type     MoK\a
_diffrn_radiation_wavelength     0.71073
_diffrn_radiation_source     'fine-focus sealed tube'
_diffrn_radiation_monochromator     graphite
_diffrn_measurement_device_type     'Enraf--Nonius CAD-4'
_diffrn_measurement_method     \w/2\q
_diffrn_detector_area_resol_mean     ?
_diffrn_reflns_number     6560
_diffrn_reflns_av_R_equivalents     0.0452
_diffrn_reflns_av_sigmaI/netI     0.0486
_diffrn_reflns_theta_min     1.89
_diffrn_reflns_theta_max     25.50
_diffrn_reflns_theta_full     25.50
_diffrn_measured_fraction_theta_max     0.993
_diffrn_measured_fraction_theta_full     0.993
_diffrn_reflns_limit_h_min     -6
_diffrn_reflns_limit_h_max     6
_diffrn_reflns_limit_k_min     -26
_diffrn_reflns_limit_k_max     25
_diffrn_reflns_limit_l_min     -9
_diffrn_reflns_limit_l_max     10
_diffrn_standards_number     3
_diffrn_standards_interval_count     200
_diffrn_standards_interval_time     2
_diffrn_standards_decay_%     1
_refine_special_details
;
Refinement of <i>F</i>^2^ against ALL reflections. The weighted <i>R</i>-factor
<i>wR</i> and goodness of fit <i>S</i> are based on <i>F</i>^2^, conventional
<i>R</i>-factors <i>R</i> are based on <i>F</i>, with <i>F</i> set to zero for
negative <i>F</i>^2^. The threshold expression of <i>F</i>^2^ >
\s(<i>F</i>^2^) is used only for calculating <i>R</i>-factors(gt) <i>etc</i>.
and is not relevant to the choice of reflections for refinement.
<i>R</i>-factors based on <i>F</i>^2^ are statistically about twice as large
as those based on <i>F</i>, and <i>R</i>- factors based on ALL data will be
even larger.
;
_reflns_number_total     2102
_reflns_number_gt     1522
_reflns_threshold_expression     I>2sigma(I)
_refine_ls_structure_factor_coef     Fsqd
_refine_ls_matrix_type     full
_refine_ls_R_factor_all     0.0795
_refine_ls_R_factor_gt     0.0566
_refine_ls_wR_factor_gt     0.1520
_refine_ls_wR_factor_ref     0.1687
_refine_ls_goodness_of_fit_ref     1.013
_refine_ls_restrained_S_all     1.083
_refine_ls_number_reflns     2102
_refine_ls_number_parameters     285
_refine_ls_number_restraints     13
_refine_ls_hydrogen_treatment     mixed
_refine_ls_weighting_scheme     calc
_refine_ls_weighting_details
         'calc w=1/[\s^2^(Fo^2^)+(0.1156P)^2^+0.0000P] where P=(Fo^2^+2Fc^2^)/3'
_atom_sites_solution_hydrogens     geom
_atom_sites_solution_primary     direct
_atom_sites_solution_secondary     difmap
_refine_ls_shift/su_max     0.002
_refine_ls_shift/su_mean     0.000
_refine_diff_density_max     0.572
_refine_diff_density_min     -0.328
_refine_ls_extinction_method     none
_refine_ls_extinction_coef     ?
_refine_ls_abs_structure_details     ?
_refine_ls_abs_structure_Flack     ?
loop_
    _atom_type_symbol
    _atom_type_description
    _atom_type_scat_dispersion_real
    _atom_type_scat_dispersion_imag
    _atom_type_scat_source
    'C' 'C' 0.0033 0.0016
                         'International Tables Vol C Tables 4.2.6.8 and 6.1.1.4'
    'H' 'H' 0.0000 0.0000
                         'International Tables Vol C Tables 4.2.6.8 and 6.1.1.4'
    'N' 'N' 0.0061 0.0033
                         'International Tables Vol C Tables 4.2.6.8 and 6.1.1.4'
    'O' 'O' 0.0106 0.0060
                         'International Tables Vol C Tables 4.2.6.8 and 6.1.1.4'
_computing_data_collection     'CAD-4 Software (Enraf--Nonius, 1985)'
_computing_cell_refinement     'CAD-4 Software (Enraf--Nonius, 1985)'
_computing_data_reduction     'XCAD4 (Harms & Wocadlo, 1995)'
_computing_structure_solution     'SHELXS97 (Sheldrick, 2008)'
_computing_structure_refinement     'SHELXL97 (Sheldrick, 2008)'
_computing_molecular_graphics     'SHELXTL (Sheldrick, 2008)'
_computing_publication_material     'SHELXTL (Sheldrick, 2008)'
loop_
    _atom_site_type_symbol
    _atom_site_label
    _atom_site_fract_x
    _atom_site_fract_y
    _atom_site_fract_z
    _atom_site_U_iso_or_equiv
    _atom_site_adp_type
    _atom_site_calc_flag
    _atom_site_refinement_flags
    _atom_site_occupancy
    _atom_site_symmetry_multiplicity
    _atom_site_disorder_assembly
    _atom_site_disorder_group
    O O2 0.7032(5) 0.0442(2) 0.2755(3) 0.0579(8) Uani d . 1 1 . .
    N N1 0.4452(7) 0.19135(19) 0.6142(4) 0.0587(10) Uani d . 1 1 . .
    N N2 0.7647(7) -0.01611(17) 0.5564(4) 0.0515(9) Uani d . 1 1 . .
    O O3 0.3731(6) -0.0730(2) 0.5143(5) 0.0793(11) Uani d . 1 1 . .
    H H3 0.4865 -0.0579 0.4784 0.119 Uiso calc R 1 1 . .
    O O4 0.1145(9) 0.1775(2) 0.7908(5) 0.0814(12) Uani d . 1 1 . .
    C C7 0.2202(10) 0.2762(2) 0.6925(5) 0.0613(13) Uani d . 1 1 . .
    C C19 0.8210(8) -0.0504(2) 0.6661(5) 0.0573(12) Uani d . 1 1 . .
    H H19 0.9640 -0.0443 0.7209 0.069 Uiso calc R 1 1 . .
    C C24 0.7982(8) 0.0768(2) 0.4043(5) 0.0536(11) Uani d . 1 1 . .
    H H24 0.9080 0.1086 0.3760 0.064 Uiso calc R 1 1 . .
    C C23 0.5846(8) 0.1074(2) 0.4606(5) 0.0560(11) Uani d U 1 1 . .
    H H23 0.5118 0.0790 0.5278 0.067 Uiso calc R 1 1 . .
    C C14 0.4466(9) -0.1094(2) 0.6303(6) 0.0597(12) Uani d . 1 1 . .
    C C13 0.6671(8) -0.0998(2) 0.7097(5) 0.0587(12) Uani d . 1 1 . .
    C C8 0.0807(9) 0.2405(2) 0.7772(5) 0.0601(13) Uani d . 1 1 . .
    C C20 0.9224(7) 0.0312(2) 0.5111(5) 0.0584(12) Uani d . 1 1 . .
    H H20A 1.0488 0.0118 0.4636 0.070 Uiso calc R 1 1 . .
    H H20B 0.9898 0.0533 0.5985 0.070 Uiso calc R 1 1 . .
    C C21 0.4048(11) 0.2486(3) 0.6123(6) 0.0667(14) Uani d . 1 1 . .
    H H21 0.4955 0.2744 0.5579 0.080 Uiso calc R 1 1 . .
    C C22 0.6410(11) 0.1678(3) 0.5390(7) 0.0675(14) Uani d . 1 1 . .
    C C4 0.5053(8) 0.0777(3) 0.2129(5) 0.0636(12) Uani d U 1 1 . .
    C C1 0.4141(10) 0.0380(3) -0.0967(5) 0.0721(14) Uani d . 1 1 . .
    H H1A 0.4493 0.0136 -0.1824 0.087 Uiso calc R 1 1 . .
    H H1B 0.2772 0.0630 -0.1254 0.087 Uiso calc R 1 1 . .
    C C10 -0.1293(12) 0.3299(3) 0.8382(8) 0.0847(19) Uani d . 1 1 . .
    H H10 -0.2521 0.3474 0.8844 0.102 Uiso calc R 1 1 . .
    C C2 0.3642(11) -0.0043(3) 0.0280(6) 0.0752(16) Uani d . 1 1 . .
    H H2A 0.4974 -0.0312 0.0527 0.090 Uiso calc R 1 1 . .
    H H2B 0.2301 -0.0301 -0.0024 0.090 Uiso calc R 1 1 . .
    C C16 0.3780(13) -0.1954(3) 0.7878(8) 0.0859(18) Uani d . 1 1 . .
    H H16 0.2854 -0.2288 0.8112 0.103 Uiso calc R 1 1 . .
    C C12 0.1847(16) 0.3400(3) 0.6869(7) 0.096(2) Uani d . 1 1 . .
    H H12 0.2806 0.3647 0.6336 0.115 Uiso calc R 1 1 . .
    C C15 0.3060(11) -0.1579(3) 0.6720(7) 0.0732(15) Uani d . 1 1 . .
    H H15 0.1612 -0.1646 0.6198 0.088 Uiso calc R 1 1 . .
    C C6 0.6157(11) 0.0792(3) -0.0503(6) 0.0833(18) Uani d . 1 1 . .
    H H6A 0.6461 0.1062 -0.1326 0.100 Uiso calc R 1 1 . .
    H H6B 0.7540 0.0541 -0.0260 0.100 Uiso calc R 1 1 . .
    C C9 -0.0925(11) 0.2673(3) 0.8512(7) 0.0775(16) Uani d . 1 1 . .
    H H9 -0.1835 0.2433 0.9094 0.093 Uiso calc R 1 1 . .
    C C18 0.7323(12) -0.1387(4) 0.8281(7) 0.0866(19) Uani d . 1 1 . .
    H H18 0.8785 -0.1336 0.8798 0.104 Uiso calc R 1 1 . .
    C C3 0.3153(9) 0.0337(3) 0.1633(6) 0.0712(14) Uani d . 1 1 . .
    H H3A 0.1719 0.0569 0.1403 0.085 Uiso calc R 1 1 . .
    H H3B 0.2906 0.0057 0.2447 0.085 Uiso calc R 1 1 . .
    C C5 0.5689(10) 0.1184(3) 0.0836(6) 0.0738(15) Uani d . 1 1 . .
    H H5A 0.4417 0.1469 0.0562 0.089 Uiso calc R 1 1 . .
    H H5B 0.7069 0.1426 0.1149 0.089 Uiso calc R 1 1 . .
    C C11 0.0057(15) 0.3675(3) 0.7606(7) 0.094(2) Uani d . 1 1 . .
    H H11 -0.0195 0.4101 0.7565 0.113 Uiso calc R 1 1 . .
    C C17 0.5884(14) -0.1845(4) 0.8717(8) 0.102(2) Uani d . 1 1 . .
    H H17 0.6310 -0.2080 0.9564 0.122 Uiso calc R 1 1 . .
    H H22A 0.682(10) 0.196(3) 0.479(7) 0.075(18) Uiso d . 1 1 . .
    H H22B 0.802(9) 0.158(2) 0.614(6) 0.067(15) Uiso d . 1 1 . .
    H H4 0.237(13) 0.175(4) 0.752(9) 0.10(3) Uiso d . 1 1 . .
    O O1 0.4339(7) 0.1163(3) 0.3301(4) 0.0890(12) Uani d U 1 1 . .
loop_
    _atom_site_aniso_label
    _atom_site_aniso_U_11
    _atom_site_aniso_U_22
    _atom_site_aniso_U_33
    _atom_site_aniso_U_12
    _atom_site_aniso_U_13
    _atom_site_aniso_U_23
    O2 0.0607(18) 0.0631(18) 0.0497(17) 0.0170(16) 0.0035(13) -0.0074(15)
    N1 0.069(2) 0.052(2) 0.055(2) 0.007(2) 0.0034(18) -0.0128(18)
    N2 0.050(2) 0.052(2) 0.051(2) 0.0082(18) 0.0011(16) 0.0039(17)
    O3 0.063(2) 0.080(2) 0.091(3) 0.000(2) -0.017(2) 0.024(2)
    O4 0.080(3) 0.057(2) 0.110(3) 0.001(2) 0.022(2) -0.005(2)
    C7 0.089(3) 0.051(3) 0.043(2) 0.016(3) 0.004(2) -0.001(2)
    C19 0.049(2) 0.072(3) 0.051(3) 0.012(2) 0.005(2) -0.002(2)
    C24 0.049(2) 0.061(3) 0.051(2) 0.006(2) 0.0059(18) -0.003(2)
    C23 0.054(2) 0.065(3) 0.047(2) 0.012(2) -0.0030(18) -0.014(2)
    C14 0.059(3) 0.056(3) 0.065(3) 0.019(2) 0.011(2) 0.003(2)
    C13 0.053(3) 0.071(3) 0.053(2) 0.017(2) 0.010(2) 0.005(2)
    C8 0.063(3) 0.057(3) 0.059(3) 0.000(2) -0.004(2) -0.010(2)
    C20 0.047(2) 0.065(3) 0.062(3) 0.004(2) -0.001(2) 0.003(2)
    C21 0.093(4) 0.054(3) 0.055(3) 0.002(3) 0.017(3) 0.000(2)
    C22 0.078(4) 0.055(3) 0.073(4) -0.001(3) 0.021(3) -0.012(3)
    C4 0.059(3) 0.081(3) 0.049(2) 0.021(2) -0.0022(19) -0.013(2)
    C1 0.090(4) 0.077(3) 0.050(3) 0.010(3) 0.003(2) -0.014(3)
    C10 0.078(4) 0.091(4) 0.082(4) 0.032(4) -0.008(3) -0.024(4)
    C2 0.083(4) 0.065(3) 0.075(4) -0.010(3) -0.008(3) -0.007(3)
    C16 0.099(5) 0.073(4) 0.090(4) 0.001(4) 0.033(4) 0.012(3)
    C12 0.152(7) 0.070(4) 0.069(4) 0.035(4) 0.027(4) 0.015(3)
    C15 0.070(3) 0.068(3) 0.084(4) 0.002(3) 0.017(3) 0.002(3)
    C6 0.087(4) 0.106(5) 0.058(3) -0.009(4) 0.018(3) 0.021(3)
    C9 0.068(3) 0.079(4) 0.087(4) -0.003(3) 0.014(3) -0.016(3)
    C18 0.077(4) 0.109(5) 0.073(4) 0.016(4) 0.004(3) 0.039(4)
    C3 0.062(3) 0.091(4) 0.060(3) -0.005(3) 0.005(2) 0.016(3)
    C5 0.089(4) 0.054(3) 0.074(4) -0.006(3) -0.014(3) 0.004(3)
    C11 0.149(7) 0.071(4) 0.064(3) 0.045(4) 0.020(4) 0.002(3)
    C17 0.098(5) 0.120(6) 0.089(5) 0.015(5) 0.021(4) 0.048(4)
    O1 0.084(2) 0.111(3) 0.067(2) 0.045(2) -0.0180(17) -0.0291(19)
_geom_special_details
;
All e.s.d.'s (except the e.s.d. in the dihedral angle between two l.s. planes)
are estimated using the full covariance matrix. The cell e.s.d.'s are taken
into account individually in the estimation of e.s.d.'s in distances, angles
and torsion angles; correlations between e.s.d.'s in cell parameters are only
used when they are defined by crystal symmetry. An approximate (isotropic)
treatment of cell e.s.d.'s is used for estimating e.s.d.'s involving l.s.
planes.
;
loop_
    _geom_bond_atom_site_label_1
    _geom_bond_atom_site_label_2
    _geom_bond_site_symmetry_2
    _geom_bond_distance
    _geom_bond_publ_flag
    O2 C4 . 1.420(6) ?
    O2 C24 . 1.424(6) ?
    N1 C21 . 1.257(7) ?
    N1 C22 . 1.455(7) ?
    N2 C19 . 1.253(6) ?
    N2 C20 . 1.447(6) ?
    O3 C14 . 1.344(7) ?
    O3 H3 . 0.8200 ?
    O4 C8 . 1.378(8) ?
    O4 H4 . 0.82(7) ?
    C7 C8 . 1.387(8) ?
    C7 C12 . 1.389(8) ?
    C7 C21 . 1.461(8) ?
    C19 C13 . 1.460(7) ?
    C19 H19 . 0.9300 ?
    C24 C20 . 1.509(7) ?
    C24 C23 . 1.519(6) ?
    C24 H24 . 0.9800 ?
    C23 O1 . 1.410(6) ?
    C23 C22 . 1.503(7) ?
    C23 H23 . 0.9800 ?
    C14 C15 . 1.393(7) ?
    C14 C13 . 1.414(7) ?
    C13 C18 . 1.383(8) ?
    C8 C9 . 1.373(8) ?
    C20 H20A . 0.9700 ?
    C20 H20B . 0.9700 ?
    C21 H21 . 0.9300 ?
    C22 H22A . 0.86(6) ?
    C22 H22B . 1.12(6) ?
    C4 O1 . 1.434(6) ?
    C4 C3 . 1.485(8) ?
    C4 C5 . 1.528(8) ?
    C1 C6 . 1.490(8) ?
    C1 C2 . 1.494(8) ?
    C1 H1A . 0.9700 ?
    C1 H1B . 0.9700 ?
    C10 C11 . 1.357(10) ?
    C10 C9 . 1.370(9) ?
    C10 H10 . 0.9300 ?
    C2 C3 . 1.515(8) ?
    C2 H2A . 0.9700 ?
    C2 H2B . 0.9700 ?
    C16 C15 . 1.355(9) ?
    C16 C17 . 1.388(11) ?
    C16 H16 . 0.9300 ?
    C12 C11 . 1.404(10) ?
    C12 H12 . 0.9300 ?
    C15 H15 . 0.9300 ?
    C6 C5 . 1.516(8) ?
    C6 H6A . 0.9700 ?
    C6 H6B . 0.9700 ?
    C9 H9 . 0.9300 ?
    C18 C17 . 1.367(10) ?
    C18 H18 . 0.9300 ?
    C3 H3A . 0.9700 ?
    C3 H3B . 0.9700 ?
    C5 H5A . 0.9700 ?
    C5 H5B . 0.9700 ?
    C11 H11 . 0.9300 ?
    C17 H17 . 0.9300 ?
loop_
    _geom_angle_atom_site_label_1
    _geom_angle_atom_site_label_2
    _geom_angle_atom_site_label_3
    _geom_angle_site_symmetry_1
    _geom_angle_site_symmetry_3
    _geom_angle
    _geom_angle_publ_flag
    C4 O2 C24 . . 107.9(4) ?
    C21 N1 C22 . . 119.1(5) ?
    C19 N2 C20 . . 121.0(4) ?
    C14 O3 H3 . . 109.5 ?
    C8 O4 H4 . . 98(6) ?
    C8 C7 C12 . . 118.6(6) ?
    C8 C7 C21 . . 121.7(4) ?
    C12 C7 C21 . . 119.7(6) ?
    N2 C19 C13 . . 121.5(4) ?
    N2 C19 H19 . . 119.3 ?
    C13 C19 H19 . . 119.3 ?
    O2 C24 C20 . . 108.8(4) ?
    O2 C24 C23 . . 102.9(3) ?
    C20 C24 C23 . . 114.8(4) ?
    O2 C24 H24 . . 110.0 ?
    C20 C24 H24 . . 110.0 ?
    C23 C24 H24 . . 110.0 ?
    O1 C23 C22 . . 111.3(5) ?
    O1 C23 C24 . . 103.6(4) ?
    C22 C23 C24 . . 112.7(4) ?
    O1 C23 H23 . . 109.7 ?
    C22 C23 H23 . . 109.7 ?
    C24 C23 H23 . . 109.7 ?
    O3 C14 C15 . . 119.9(5) ?
    O3 C14 C13 . . 120.9(5) ?
    C15 C14 C13 . . 119.2(5) ?
    C18 C13 C14 . . 118.1(5) ?
    C18 C13 C19 . . 121.4(5) ?
    C14 C13 C19 . . 120.5(4) ?
    C9 C8 O4 . . 118.3(6) ?
    C9 C8 C7 . . 120.8(5) ?
    O4 C8 C7 . . 120.9(5) ?
    N2 C20 C24 . . 111.5(3) ?
    N2 C20 H20A . . 109.3 ?
    C24 C20 H20A . . 109.3 ?
    N2 C20 H20B . . 109.3 ?
    C24 C20 H20B . . 109.3 ?
    H20A C20 H20B . . 108.0 ?
    N1 C21 C7 . . 122.3(5) ?
    N1 C21 H21 . . 118.8 ?
    C7 C21 H21 . . 118.8 ?
    N1 C22 C23 . . 112.2(5) ?
    N1 C22 H22A . . 108(4) ?
    C23 C22 H22A . . 112(4) ?
    N1 C22 H22B . . 115(3) ?
    C23 C22 H22B . . 105(3) ?
    H22A C22 H22B . . 105(5) ?
    O2 C4 O1 . . 105.9(3) ?
    O2 C4 C3 . . 109.6(5) ?
    O1 C4 C3 . . 110.0(5) ?
    O2 C4 C5 . . 110.9(4) ?
    O1 C4 C5 . . 109.3(5) ?
    C3 C4 C5 . . 110.9(4) ?
    C6 C1 C2 . . 110.4(4) ?
    C6 C1 H1A . . 109.6 ?
    C2 C1 H1A . . 109.6 ?
    C6 C1 H1B . . 109.6 ?
    C2 C1 H1B . . 109.6 ?
    H1A C1 H1B . . 108.1 ?
    C11 C10 C9 . . 122.8(7) ?
    C11 C10 H10 . . 118.6 ?
    C9 C10 H10 . . 118.6 ?
    C1 C2 C3 . . 109.6(5) ?
    C1 C2 H2A . . 109.7 ?
    C3 C2 H2A . . 109.7 ?
    C1 C2 H2B . . 109.7 ?
    C3 C2 H2B . . 109.7 ?
    H2A C2 H2B . . 108.2 ?
    C15 C16 C17 . . 120.7(6) ?
    C15 C16 H16 . . 119.7 ?
    C17 C16 H16 . . 119.7 ?
    C7 C12 C11 . . 120.8(7) ?
    C7 C12 H12 . . 119.6 ?
    C11 C12 H12 . . 119.6 ?
    C16 C15 C14 . . 120.7(6) ?
    C16 C15 H15 . . 119.6 ?
    C14 C15 H15 . . 119.6 ?
    C1 C6 C5 . . 111.6(5) ?
    C1 C6 H6A . . 109.3 ?
    C5 C6 H6A . . 109.3 ?
    C1 C6 H6B . . 109.3 ?
    C5 C6 H6B . . 109.3 ?
    H6A C6 H6B . . 108.0 ?
    C10 C9 C8 . . 119.1(7) ?
    C10 C9 H9 . . 120.5 ?
    C8 C9 H9 . . 120.5 ?
    C17 C18 C13 . . 122.0(6) ?
    C17 C18 H18 . . 119.0 ?
    C13 C18 H18 . . 119.0 ?
    C4 C3 C2 . . 113.8(4) ?
    C4 C3 H3A . . 108.8 ?
    C2 C3 H3A . . 108.8 ?
    C4 C3 H3B . . 108.8 ?
    C2 C3 H3B . . 108.8 ?
    H3A C3 H3B . . 107.7 ?
    C6 C5 C4 . . 110.9(4) ?
    C6 C5 H5A . . 109.5 ?
    C4 C5 H5A . . 109.5 ?
    C6 C5 H5B . . 109.5 ?
    C4 C5 H5B . . 109.5 ?
    H5A C5 H5B . . 108.0 ?
    C10 C11 C12 . . 117.8(6) ?
    C10 C11 H11 . . 121.1 ?
    C12 C11 H11 . . 121.1 ?
    C18 C17 C16 . . 119.0(6) ?
    C18 C17 H17 . . 120.5 ?
    C16 C17 H17 . . 120.5 ?
    C23 O1 C4 . . 109.9(4) ?
loop_
    _geom_torsion_atom_site_label_1
    _geom_torsion_atom_site_label_2
    _geom_torsion_atom_site_label_3
    _geom_torsion_atom_site_label_4
    _geom_torsion_site_symmetry_1
    _geom_torsion_site_symmetry_2
    _geom_torsion_site_symmetry_3
    _geom_torsion_site_symmetry_4
    _geom_torsion
    _geom_torsion_publ_flag
    C20 N2 C19 C13 . . . . -177.8(4) ?
    C4 O2 C24 C20 . . . . 152.8(4) ?
    C4 O2 C24 C23 . . . . 30.6(5) ?
    O2 C24 C23 O1 . . . . -29.2(5) ?
    C20 C24 C23 O1 . . . . -147.3(5) ?
    O2 C24 C23 C22 . . . . -149.6(5) ?
    C20 C24 C23 C22 . . . . 92.2(6) ?
    O3 C14 C13 C18 . . . . 179.9(5) ?
    C15 C14 C13 C18 . . . . -1.2(8) ?
    O3 C14 C13 C19 . . . . -0.6(7) ?
    C15 C14 C13 C19 . . . . 178.3(4) ?
    N2 C19 C13 C18 . . . . 178.1(5) ?
    N2 C19 C13 C14 . . . . -1.3(7) ?
    C12 C7 C8 C9 . . . . 1.4(8) ?
    C21 C7 C8 C9 . . . . -179.7(5) ?
    C12 C7 C8 O4 . . . . -177.6(5) ?
    C21 C7 C8 O4 . . . . 1.2(8) ?
    C19 N2 C20 C24 . . . . -165.4(4) ?
    O2 C24 C20 N2 . . . . -59.9(5) ?
    C23 C24 C20 N2 . . . . 54.8(5) ?
    C22 N1 C21 C7 . . . . -176.3(5) ?
    C8 C7 C21 N1 . . . . 0.8(8) ?
    C12 C7 C21 N1 . . . . 179.6(6) ?
    C21 N1 C22 C23 . . . . -141.1(5) ?
    O1 C23 C22 N1 . . . . 73.8(6) ?
    C24 C23 C22 N1 . . . . -170.2(4) ?
    C24 O2 C4 O1 . . . . -20.3(6) ?
    C24 O2 C4 C3 . . . . -139.0(4) ?
    C24 O2 C4 C5 . . . . 98.2(4) ?
    C6 C1 C2 C3 . . . . 57.8(7) ?
    C8 C7 C12 C11 . . . . -2.3(10) ?
    C21 C7 C12 C11 . . . . 178.8(6) ?
    C17 C16 C15 C14 . . . . 3.0(9) ?
    O3 C14 C15 C16 . . . . 179.4(6) ?
    C13 C14 C15 C16 . . . . 0.4(8) ?
    C2 C1 C6 C5 . . . . -59.3(7) ?
    C11 C10 C9 C8 . . . . -3.3(10) ?
    O4 C8 C9 C10 . . . . -179.6(6) ?
    C7 C8 C9 C10 . . . . 1.3(9) ?
    C14 C13 C18 C17 . . . . -1.6(10) ?
    C19 C13 C18 C17 . . . . 178.9(6) ?
    O2 C4 C3 C2 . . . . -70.3(5) ?
    O1 C4 C3 C2 . . . . 173.6(5) ?
    C5 C4 C3 C2 . . . . 52.5(6) ?
    C1 C2 C3 C4 . . . . -55.8(6) ?
    C1 C6 C5 C4 . . . . 55.5(6) ?
    O2 C4 C5 C6 . . . . 70.8(6) ?
    O1 C4 C5 C6 . . . . -172.8(4) ?
    C3 C4 C5 C6 . . . . -51.3(6) ?
    C9 C10 C11 C12 . . . . 2.4(11) ?
    C7 C12 C11 C10 . . . . 0.5(11) ?
    C13 C18 C17 C16 . . . . 5.0(11) ?
    C15 C16 C17 C18 . . . . -5.7(11) ?
    C22 C23 O1 C4 . . . . 139.1(5) ?
    C24 C23 O1 C4 . . . . 17.8(6) ?
    O2 C4 O1 C23 . . . . 0.5(7) ?
    C3 C4 O1 C23 . . . . 118.9(5) ?
    C5 C4 O1 C23 . . . . -119.1(5) ?
loop_
    _geom_hbond_atom_site_label_D
    _geom_hbond_atom_site_label_H
    _geom_hbond_atom_site_label_A
    _geom_hbond_site_symmetry_A
    _geom_hbond_distance_DH
    _geom_hbond_distance_HA
    _geom_hbond_distance_DA
    _geom_hbond_angle_DHA
    _geom_hbond_publ_flag
    O3 H3 N2 . 0.8200 1.9100 2.561(5) 135.00 yes
    O4 H4 N1 . 0.82(8) 1.83(8) 2.601(6) 157(8) yes
data_global
_journal_date_recd_electronic     2012-06-14
_journal_date_accepted     2012-06-27
_journal_name_full     'Acta Crystallographica, Section E'
_journal_year     2012
_journal_volume     68
_journal_issue      7
_journal_page_first     o2296
_journal_page_last     o2296
_journal_paper_category     QO
_journal_paper_doi     10.1107/S1600536812029182
_journal_coeditor_code     BX2417
_publ_contact_author
;
Xiaoqiang Sun
Key Laboratory of Fine Chemical Engineering
Changzhou University
Changzhou 213164
Jiangsu
People's Republic of China
;
_publ_contact_author_email     erliwanglili@163.com
_publ_section_title
;\
2-[(<i>E</i>)-({3-[(<i>E</i>)-(2-Hydroxybenzylidene)aminomethyl]-1,4-\
dioxaspiro[4.5]decan-2-yl}methyl)iminomethyl]phenol
;
loop_
    _publ_author_name
    _publ_author_address
    'Yan Jiang'
;
Key Laboratory of Fine Chemical Engineering
Changzhou University
Changzhou 213164
Jiangsu
People's Republic of China
;
    'Lili Wang'
;
Key Laboratory of Fine Chemical Engineering
Changzhou University
Changzhou 213164
Jiangsu
People's Republic of China
;
    'Jing Bian'
;
Key Laboratory of Fine Chemical Engineering
Changzhou University
Changzhou 213164
Jiangsu
People's Republic of China
;
    'Xiaoying Du'
;
Key Laboratory of Fine Chemical Engineering
Changzhou University
Changzhou 213164
Jiangsu
People's Republic of China
;
    'Xiaoqiang Sun'
;
Key Laboratory of Fine Chemical Engineering
Changzhou University
Changzhou 213164
Jiangsu
People's Republic of China
;
