# Supplementary material for: 2-[(E)-({3-[(E)-(2-Hy­droxy­benzyl­idene)amino­meth­yl]-1,4-dioxaspiro­[4.5]decan-2-yl}meth­yl)imino­meth­yl]phenol
Source: Acta Crystallogr Sect E Struct Rep Online. 2012 Jun 30;68(Pt 7):o2296. doi: 10.1107/S1600536812029182 (PMC3394072; doi:10.1107/S1600536812029182)
Supplement: Supplementary file 2 [file e-68-o2296-Isup2.hkl]

# 
# h,k,l, Fc-squared, Fo-squared, sigma(Fo-squared) and status flag 
# 
data_I
_shelx_title ' 720BJ11 in P2(1)' 
_shelx_refln_list_code          4 
_shelx_F_calc_maximum       96.12 
_exptl_crystal_F_000       436.00 
_reflns_d_resolution_high  0.8255 
 
loop_ 
 _symmetry_equiv_pos_as_xyz 
 'x, y, z' 
 '-x, y+1/2, -z' 
 
_cell_length_a     5.7443 
_cell_length_b    21.5578 
_cell_length_c     9.0075 
_cell_angle_alpha  90.000 
_cell_angle_beta   95.074 
_cell_angle_gamma  90.000 
 
_shelx_F_squared_multiplier     1.000 
 
loop_ 
 _refln_index_h 
 _refln_index_k 
 _refln_index_l 
 _refln_F_squared_calc 
 _refln_F_squared_meas 
 _refln_F_squared_sigma 
 _refln_observed_status 
   1   0   0     5953.05     5259.20    194.45 o 
   2   0   0        7.80        8.60      1.18 o 
   3   0   0       26.45       26.36      3.10 o 
   4   0   0      130.83      138.25      7.87 o 
   5   0   0        0.90        0.36      1.51 o 
   6   0   0       11.62       12.38      3.68 o 
   1   1   0      894.91      863.41     15.60 o 
   2   1   0      589.99      626.01     13.81 o 
   3   1   0      412.85      400.39     11.19 o 
   4   1   0       23.34       14.67      1.46 o 
   5   1   0       23.82       27.11      1.83 o 
   6   1   0        7.06        9.23      4.43 o 
   0   2   0      423.85      291.56      5.90 o 
   1   2   0     2067.15     2120.24     34.00 o 
   2   2   0      883.16      946.64     20.41 o 
   3   2   0      212.04      227.96      7.17 o 
   4   2   0       40.29       51.53      2.32 o 
   5   2   0        2.85        3.77      1.12 o 
   6   2   0       10.64       12.28      2.11 o 
   1   3   0      579.62      701.31     10.71 o 
   2   3   0     1536.68     1659.48     42.22 o 
   3   3   0      263.77      316.68      7.81 o 
   4   3   0       27.62       27.91      4.88 o 
   5   3   0       31.91       33.83      2.33 o 
   6   3   0       11.30       10.79      2.05 o 
   0   4   0     3817.98     3007.54     52.56 o 
   1   4   0     1128.28     1232.64     22.05 o 
   2   4   0      294.70      259.65     73.20 o 
   3   4   0       16.32       18.65      1.48 o 
   4   4   0       16.67       17.56      2.25 o 
   5   4   0       12.33       14.08      2.00 o 
   6   4   0        4.08        5.68      1.89 o 
   1   5   0      673.44      579.29    115.46 o 
   2   5   0       54.50       64.62      3.26 o 
   3   5   0      145.58      212.79      7.00 o 
   4   5   0       20.13       25.57      1.95 o 
   5   5   0       13.41       10.54      2.28 o 
   6   5   0        1.33        3.86      1.70 o 
   0   6   0      305.66      386.82      8.12 o 
   1   6   0      620.66      611.15     39.21 o 
   2   6   0      316.84      270.52     15.23 o 
   3   6   0      183.21      180.09      4.86 o 
   4   6   0       16.61       13.80      3.05 o 
   5   6   0       91.28      102.07     20.92 o 
   6   6   0        0.78        0.00      1.50 o 
   1   7   0        7.74        6.30      0.74 o 
   2   7   0       16.42       21.00      1.85 o 
   3   7   0       84.08      113.75      5.56 o 
   4   7   0      228.35      244.48      8.46 o 
   5   7   0       15.46       19.50      2.67 o 
   6   7   0        1.87        1.98      3.18 o 
   0   8   0       71.06       71.72      2.04 o 
   1   8   0       27.75       35.87      1.34 o 
   2   8   0       84.38       78.28      3.54 o 
   3   8   0      186.72      178.59      6.32 o 
   4   8   0       35.80       30.56      4.94 o 
   5   8   0       24.69       25.53      2.92 o 
   6   8   0       16.56       18.12      2.43 o 
   1   9   0      318.64      305.42      6.58 o 
   2   9   0      102.01       81.24     19.41 o 
   3   9   0        7.18       12.61      1.84 o 
   4   9   0       44.46       48.19      2.99 o 
   5   9   0        0.13        0.22      1.61 o 
   6   9   0        8.44       11.44      2.12 o 
   0  10   0      133.90      119.36      4.43 o 
   1  10   0      821.55      696.37     27.51 o 
   2  10   0      215.33      245.17      7.53 o 
   3  10   0       85.07       80.42      4.00 o 
   4  10   0       62.53       62.80      3.21 o 
   5  10   0       23.89       26.90      3.05 o 
   6  10   0        0.59        1.19      1.66 o 
   1  11   0      301.10      243.62     43.67 o 
   2  11   0       93.29       78.84      2.14 o 
   4  11   0        3.40        5.46      1.66 o 
   5  11   0        3.17        3.01      1.62 o 
   6  11   0        1.50        1.64      1.65 o 
   0  12   0      386.35      399.69      8.87 o 
   1  12   0       27.39       31.97      1.54 o 
   2  12   0       29.17       31.53      1.37 o 
   3  12   0        3.06        1.47      2.43 o 
   4  12   0       54.79       58.91      6.40 o 
   5  12   0        0.11        0.00      1.42 o 
   6  12   0        4.21        4.17      2.61 o 
   1  13   0       22.11       19.01      2.53 o 
   2  13   0        5.76        7.22      0.86 o 
   3  13   0       21.66       24.33      2.09 o 
   4  13   0      124.73      119.92      4.58 o 
   5  13   0        4.85        6.25      1.73 o 
   6  13   0        0.51        1.01      2.44 o 
   0  14   0      469.22      398.25      8.96 o 
   1  14   0       41.13       35.15      2.07 o 
   2  14   0      102.36       84.87      2.84 o 
   3  14   0        3.13        4.19      1.41 o 
   4  14   0       71.04       74.24      3.72 o 
   5  14   0        8.74       11.76      2.09 o 
   1  15   0       10.12       11.23      1.41 o 
   2  15   0      101.00      113.96      3.43 o 
   3  15   0      110.99       91.66      3.81 o 
   4  15   0        1.24        0.96      1.32 o 
   5  15   0        5.94        6.99      1.84 o 
   0  16   0      105.59       73.63      2.55 o 
   1  16   0       32.14       30.05      1.97 o 
   2  16   0       76.16       74.32      3.37 o 
   3  16   0       96.26      104.03      5.93 o 
   4  16   0        3.89        2.80      1.57 o 
   5  16   0       12.10        8.20      2.04 o 
   1  17   0       16.63       14.03      1.19 o 
   2  17   0       31.52       30.73      2.06 o 
   3  17   0       19.72       18.53      1.98 o 
   4  17   0        4.76        4.57      1.76 o 
   5  17   0       18.36       24.93      2.87 o 
   0  18   0        4.45        3.66      1.50 o 
   1  18   0        0.36        0.00      0.75 o 
   2  18   0       18.66       19.83      1.76 o 
   3  18   0       14.96       19.51      2.01 o 
   4  18   0        4.36        4.68      1.76 o 
   5  18   0        3.94        6.10      2.00 o 
   1  19   0        9.55        8.83      1.73 o 
   2  19   0       44.04       43.04      2.49 o 
   3  19   0       25.93       26.96      2.36 o 
   4  19   0        1.47        1.28      1.64 o 
   0  20   0       57.24       58.15      3.71 o 
   1  20   0       17.66       15.31      1.97 o 
   2  20   0        3.48        1.26      1.47 o 
   3  20   0        9.00       11.02      1.90 o 
   4  20   0        0.19        0.08      1.77 o 
   1  21   0        3.19        2.36      1.43 o 
   2  21   0        2.47        0.49      1.43 o 
   3  21   0        8.62        7.67      1.70 o 
   4  21   0        0.17        0.00      1.69 o 
   0  22   0       35.56       44.00      3.83 o 
   1  22   0       24.33       19.92      2.37 o 
   2  22   0        4.25        2.66      1.65 o 
   3  22   0        0.06        0.00      1.70 o 
   1  23   0       22.16       21.19      2.69 o 
   2  23   0        3.23        2.31      1.69 o 
   3  23   0        1.35        0.00      1.85 o 
   0  24   0       18.84       18.49      4.27 o 
   1  24   0        0.08        0.87      1.48 o 
   2  24   0        0.18        0.57      1.63 o 
   1  25   0        2.91        0.86      1.92 o 
   2  25   0        4.97        2.81      1.85 o 
   0  26   0        7.50       13.39      4.02 o 
  -6   0   1        6.87        7.36      3.26 o 
  -5   0   1       82.75       90.53      4.70 o 
  -4   0   1        1.38        0.00      2.84 o 
  -3   0   1        2.59        1.22      1.09 o 
  -2   0   1       42.93       55.51      2.48 o 
  -1   0   1      124.90       98.61      3.05 o 
   0   0   1     1641.99     1746.60     33.82 o 
   1   0   1      649.22      569.39     14.50 o 
   2   0   1        3.34        2.53      0.92 o 
   3   0   1       64.46       47.87      3.22 o 
   4   0   1       21.78       29.84      3.31 o 
   5   0   1        0.47        0.54      1.37 o 
   6   0   1        0.09        0.74      1.86 o 
  -6   1   1        3.71        2.84      2.04 o 
  -5   1   1       17.27       17.05      1.77 o 
  -4   1   1       14.61       14.29      1.40 o 
  -3   1   1      226.86      219.45      5.01 o 
  -2   1   1      252.03      226.82      5.57 o 
  -1   1   1     5299.17     4629.30     96.11 o 
   0   1   1      234.99      126.32     16.10 o 
   1   1   1     4114.16     3884.34     54.63 o 
   2   1   1      807.94      781.47     12.70 o 
   3   1   1      127.08      124.05     13.20 o 
   4   1   1      127.03      119.12      3.53 o 
   5   1   1        6.46        7.89      1.13 o 
   6   1   1       16.59       17.25      1.86 o 
  -6   2   1       18.77       21.08      3.07 o 
  -5   2   1        0.01        0.05      1.29 o 
  -4   2   1       15.99       12.84      1.38 o 
  -3   2   1       91.57       66.12      3.61 o 
  -2   2   1      443.90      337.80      7.87 o 
  -1   2   1     1117.92      993.27     26.46 o 
   0   2   1       66.35       60.68      0.92 o 
   1   2   1     4822.28     4240.62     55.05 o 
   2   2   1      109.99       76.93      2.06 o 
   3   2   1       21.59       21.55      2.97 o 
   4   2   1        1.53        2.04      0.95 o 
   5   2   1        2.91        3.41      0.93 o 
   6   2   1        1.60        2.54      1.82 o 
  -6   3   1        1.88        0.12      1.61 o 
  -5   3   1      162.28      153.64      6.20 o 
  -4   3   1        8.79       10.80      1.79 o 
  -3   3   1      477.68      515.03     11.93 o 
  -2   3   1        8.08       11.30      0.94 o 
  -1   3   1     4179.57     4212.96    214.45 o 
   0   3   1     9239.02     8000.04     97.38 o 
   1   3   1       37.43       35.81      0.79 o 
   2   3   1      743.17      782.58     13.93 o 
   3   3   1      220.52      235.34      6.54 o 
   4   3   1       28.52       29.47      2.24 o 
   5   3   1        4.96        6.10      1.13 o 
   6   3   1        0.77        2.04      1.42 o 
  -6   4   1        2.58        0.26      1.64 o 
  -5   4   1       16.06       14.20      1.99 o 
  -4   4   1      109.24      107.25      3.70 o 
  -3   4   1      655.43      660.76     14.90 o 
  -2   4   1      463.76      440.36      9.92 o 
  -1   4   1     4309.61     3369.09    659.50 o 
   0   4   1     2352.25     2256.96     32.08 o 
   1   4   1      657.17      597.18      8.56 o 
   2   4   1      101.17       84.44      2.20 o 
   3   4   1      178.16      169.26      4.78 o 
   4   4   1       59.21       48.30      1.98 o 
   5   4   1        3.25        3.46      1.19 o 
   6   4   1       10.68       10.98      1.74 o 
  -6   5   1       22.19       23.54      5.02 o 
  -5   5   1        9.12       11.11      3.77 o 
  -4   5   1        6.20        6.73      1.19 o 
  -3   5   1       64.48       67.50      2.42 o 
  -2   5   1      375.77      379.00     15.10 o 
  -1   5   1     1137.33     1116.43     28.38 o 
   0   5   1      969.67      775.79     12.42 o 
   1   5   1     2090.10     2105.54     26.17 o 
   2   5   1     1140.89     1105.70     17.69 o 
   3   5   1      188.38      187.10      6.10 o 
   4   5   1       14.55       13.44      1.70 o 
   5   5   1       10.07        9.79      1.46 o 
   6   5   1       23.75       24.66      2.23 o 
  -6   6   1        8.57        5.29      1.86 o 
  -5   6   1       53.57       60.67      4.39 o 
  -4   6   1       91.52       89.29      4.56 o 
  -3   6   1       82.72       73.36      4.73 o 
  -2   6   1      286.51      276.91     16.27 o 
  -1   6   1      485.51      446.36     11.79 o 
   0   6   1      246.46      225.06      3.95 o 
   1   6   1      381.32      307.60      4.72 o 
   2   6   1       75.38      100.26      2.11 o 
   3   6   1       74.27       70.88      2.25 o 
   4   6   1       23.27       25.35      2.13 o 
   5   6   1       28.04       27.46      2.03 o 
   6   6   1        2.29        0.00      1.64 o 
  -6   7   1        1.77        2.73      2.23 o 
  -5   7   1       22.01       24.81      5.23 o 
  -4   7   1       54.19       47.27      3.42 o 
  -3   7   1       34.82       50.74      3.13 o 
  -2   7   1     1016.21     1061.20     56.48 o 
  -1   7   1      107.47      147.49      3.73 o 
   0   7   1       26.34       17.82      0.92 o 
   1   7   1      571.45      530.29     13.90 o 
   2   7   1      700.34      679.81     17.00 o 
   3   7   1      564.64      568.82      9.74 o 
   4   7   1      111.19       87.61     14.85 o 
   5   7   1        9.49       11.21      2.10 o 
   6   7   1        5.10        4.85      2.43 o 
  -6   8   1        0.30        0.00      1.95 o 
  -5   8   1        0.19        0.62      1.73 o 
  -4   8   1       57.46       50.03      3.61 o 
  -3   8   1       32.73       36.81      3.51 o 
  -2   8   1       93.89      103.94     21.00 o 
  -1   8   1      199.88      184.91      4.04 o 
   0   8   1       55.22       54.70      7.93 o 
   1   8   1      198.49      205.78      4.38 o 
   2   8   1       46.93       39.20      1.19 o 
   3   8   1       69.16       70.34      1.98 o 
   4   8   1       13.35       16.99      1.80 o 
   5   8   1       13.96       14.86      1.60 o 
   6   8   1        7.53        8.41      2.14 o 
  -6   9   1       10.43        8.66      5.69 o 
  -5   9   1       22.12       25.86      3.11 o 
  -4   9   1       49.31       45.72      9.92 o 
  -3   9   1        9.11       13.53      1.95 o 
  -2   9   1      260.78      273.77     11.21 o 
  -1   9   1       41.00       39.03      1.49 o 
   0   9   1      201.87      233.34      5.56 o 
   1   9   1       83.96       99.90      2.55 o 
   2   9   1      148.12      168.78      4.01 o 
   3   9   1       38.15       37.34      1.45 o 
   4   9   1       44.26       56.95      2.40 o 
   5   9   1       10.07        8.54      2.15 o 
   6   9   1        2.34        1.29      1.70 o 
  -6  10   1        4.63        0.96      2.17 o 
  -5  10   1       13.53       15.78      2.65 o 
  -4  10   1        4.52        6.26      1.89 o 
  -3  10   1        9.97       13.14      1.95 o 
  -2  10   1      130.31      120.10      4.66 o 
  -1  10   1       93.65      121.04      3.06 o 
   0  10   1        9.78       10.65      0.79 o 
   1  10   1      130.20      172.66      3.47 o 
   2  10   1      142.32      167.39      3.52 o 
   3  10   1       96.82       76.31      3.44 o 
   4  10   1      150.22      134.69      4.65 o 
   5  10   1        4.51        2.23      1.43 o 
   6  10   1        3.50        5.83      2.43 o 
  -6  11   1        0.35        0.00      2.07 o 
  -5  11   1       19.22       22.60      4.35 o 
  -4  11   1       65.32       58.20      3.90 o 
  -3  11   1       10.80        8.19      6.53 o 
  -2  11   1        5.85        4.97      1.20 o 
  -1  11   1       43.76       48.22      2.05 o 
   0  11   1      956.87      999.83     18.27 o 
   1  11   1      138.78       96.70      2.34 o 
   2  11   1       95.69       82.85      2.23 o 
   3  11   1      140.19      138.88      5.09 o 
   4  11   1       24.27       27.08      2.26 o 
   5  11   1        2.11        0.86      1.56 o 
   6  11   1        9.65       18.74      3.25 o 
  -6  12   1        0.84        0.00      2.64 o 
  -5  12   1        5.41        7.89      2.41 o 
  -4  12   1       42.47       40.59      4.06 o 
  -3  12   1       10.10        7.42      4.73 o 
  -2  12   1       29.06       35.05      1.55 o 
  -1  12   1       52.03       39.32      2.00 o 
   0  12   1      135.07      132.40      2.83 o 
   1  12   1      212.00      212.22      4.68 o 
   2  12   1      263.67      288.67      5.53 o 
   3  12   1        6.89        5.34      2.38 o 
   4  12   1       13.23        9.35      1.64 o 
   5  12   1       13.84       14.91      3.04 o 
   6  12   1        0.14        0.38      2.18 o 
  -6  13   1        2.63        1.76      2.24 o 
  -5  13   1        1.69        0.07      3.10 o 
  -4  13   1       28.19       24.38      2.89 o 
  -3  13   1       88.55       95.35      4.62 o 
  -2  13   1        5.51        7.03      3.60 o 
  -1  13   1        3.37        5.45      0.94 o 
   0  13   1      166.83      209.21      3.99 o 
   1  13   1       55.73       61.69      1.87 o 
   2  13   1       54.19       68.14      2.10 o 
   3  13   1      172.76      188.79      5.12 o 
   4  13   1       42.37       39.18      2.77 o 
   5  13   1       22.15       22.13      2.19 o 
  -5  14   1        3.56        4.67      2.21 o 
  -4  14   1        2.55        0.00      1.58 o 
  -3  14   1      116.30      130.18      5.67 o 
  -2  14   1       58.15       59.21      3.54 o 
  -1  14   1        7.04        5.85      1.66 o 
   0  14   1       26.59       24.15      1.11 o 
   1  14   1      101.77      114.58      3.48 o 
   2  14   1       16.25       18.16      1.26 o 
   3  14   1       49.64       47.53      2.59 o 
   4  14   1       35.87       39.52      3.56 o 
   5  14   1        8.95        8.60      1.86 o 
  -5  15   1        1.66        2.13      4.10 o 
  -4  15   1        9.68       10.73      5.90 o 
  -3  15   1       56.97       48.81      3.56 o 
  -2  15   1       24.95       26.25      2.62 o 
  -1  15   1      106.07       90.19      2.52 o 
   0  15   1        0.85        0.00      0.38 o 
   1  15   1       52.85       49.79      1.83 o 
   2  15   1       41.48       49.70      1.76 o 
   3  15   1       31.25       34.37      2.33 o 
   4  15   1        1.61        1.82      1.43 o 
   5  15   1       13.23       11.15      2.82 o 
  -5  16   1        4.59        2.90      2.15 o 
  -4  16   1       10.71        7.91      2.18 o 
  -3  16   1       82.40       87.15      4.68 o 
  -2  16   1        3.29        1.44      1.42 o 
  -1  16   1       12.96       10.81      1.12 o 
   0  16   1       14.75       16.31      1.73 o 
   1  16   1       49.41       55.58      1.85 o 
   2  16   1       19.72       16.69      1.21 o 
   3  16   1       36.62       42.15      2.59 o 
   4  16   1       32.20       38.36      2.92 o 
   5  16   1        9.95       14.80      4.14 o 
  -5  17   1       14.93       16.31      3.59 o 
  -4  17   1        0.09        2.52      1.82 o 
  -3  17   1        6.91        8.13      2.64 o 
  -2  17   1       66.41       61.55      3.38 o 
  -1  17   1       31.75       31.46      1.70 o 
   0  17   1       14.38       17.74      1.56 o 
   1  17   1        8.07        9.01      1.08 o 
   2  17   1       17.67       19.89      1.27 o 
   3  17   1       62.66       75.04      2.98 o 
   4  17   1        8.00       12.52      3.15 o 
   5  17   1        5.23        7.18      2.89 o 
  -5  18   1        5.40        8.18      2.20 o 
  -4  18   1        2.48        0.70      1.47 o 
  -3  18   1       10.10       11.93      2.45 o 
  -2  18   1       19.31       23.35      1.93 o 
  -1  18   1        6.28        9.62      2.41 o 
   0  18   1        0.32        0.78      0.99 o 
   1  18   1       16.26       14.79      1.28 o 
   2  18   1       19.48       25.73      2.72 o 
   3  18   1       23.29       21.10      2.19 o 
   4  18   1        0.98        1.48      1.54 o 
  -4  19   1        2.41        0.44      1.60 o 
  -3  19   1       11.62       16.56      2.16 o 
  -2  19   1       81.85       78.19      3.07 o 
  -1  19   1        8.05        6.04      1.52 o 
   0  19   1       10.05        9.44      1.86 o 
   1  19   1       26.25       22.85      3.49 o 
   2  19   1       38.34       42.27      2.47 o 
   3  19   1        3.51        4.28      1.72 o 
   4  19   1        7.62       14.06      2.23 o 
  -4  20   1        3.68        4.17      2.00 o 
  -3  20   1        0.96        3.93      1.93 o 
  -2  20   1        2.46        0.84      1.40 o 
  -1  20   1       32.06       30.17      2.75 o 
   0  20   1       11.20        8.70      1.45 o 
   1  20   1       16.92       18.54      2.11 o 
   2  20   1       34.64       35.15      2.34 o 
   3  20   1       19.37       15.79      3.33 o 
   4  20   1        3.09        3.31      1.75 o 
  -4  21   1        0.54        0.79      1.78 o 
  -3  21   1        1.25        2.32      1.95 o 
  -2  21   1        0.02        0.38      1.27 o 
  -1  21   1       24.26       23.55      2.99 o 
   0  21   1       41.62       43.80      2.63 o 
   1  21   1        2.78        0.00      1.26 o 
   2  21   1       12.47       11.41      2.08 o 
   3  21   1       14.67       16.68      2.36 o 
   4  21   1        1.21        0.87      1.71 o 
  -3  22   1        3.44        2.59      2.18 o 
  -2  22   1        7.35        6.68      1.87 o 
  -1  22   1        5.29        5.71      1.77 o 
   0  22   1       28.18       27.60      2.18 o 
   1  22   1       29.09       30.76      2.77 o 
   2  22   1        4.40        6.15      1.84 o 
   3  22   1        0.39        0.00      1.95 o 
  -3  23   1        0.06        0.00      1.85 o 
  -2  23   1        3.81        3.37      1.70 o 
  -1  23   1       20.54       17.36      2.29 o 
   0  23   1       16.88       19.12      6.57 o 
   1  23   1        7.83        9.47      2.39 o 
   2  23   1        3.33        4.62      1.89 o 
   3  23   1        6.82        8.07      2.71 o 
  -2  24   1        1.39        0.00      1.64 o 
  -1  24   1        8.03        9.12      2.98 o 
   0  24   1        2.64        2.63      2.80 o 
   1  24   1       19.60       25.65      3.87 o 
   2  24   1        1.21        1.70      1.76 o 
  -1  25   1        4.92        3.97      1.91 o 
   0  25   1        3.35        2.96      2.03 o 
   1  25   1        1.27        1.59      1.80 o 
   0  26   1        0.36        0.57      2.01 o 
  -6   0   2       35.36       38.74      5.69 o 
  -5   0   2      139.02      151.62      6.35 o 
  -4   0   2       44.47       43.96      3.03 o 
  -3   0   2       22.39       24.93      2.34 o 
  -2   0   2        1.31        0.27      0.46 o 
  -1   0   2       17.33       10.34      1.12 o 
   0   0   2      894.19     1075.05     39.76 o 
   1   0   2     5147.59     5401.87    107.32 o 
   2   0   2      247.30      234.87      9.20 o 
   3   0   2       14.33       16.38      1.91 o 
   4   0   2       56.59       52.85      2.80 o 
   5   0   2       78.76       80.85      3.60 o 
   6   0   2        3.22        1.84      2.51 o 
  -6   1   2       10.10       13.42      4.14 o 
  -5   1   2       12.30       12.34      1.56 o 
  -4   1   2       13.07       15.81      1.48 o 
  -3   1   2      169.07      207.96      4.86 o 
  -2   1   2      126.04      144.77      4.87 o 
  -1   1   2        1.42        1.53      0.64 o 
   0   1   2      126.53      137.65      3.24 o 
   1   1   2     3601.44     3694.67     52.04 o 
   2   1   2      164.71      171.54      3.65 o 
   3   1   2       90.52      108.55      2.68 o 
   4   1   2       53.62       51.67      1.86 o 
   5   1   2       63.98       60.27      2.25 o 
   6   1   2        8.40        8.59      2.25 o 
  -6   2   2       29.48       31.08      3.70 o 
  -5   2   2        2.63        6.26      2.92 o 
  -4   2   2        5.44        6.99      1.39 o 
  -3   2   2       97.72      105.08      4.71 o 
  -2   2   2        0.76        2.07      0.65 o 
  -1   2   2      323.22      340.05      7.75 o 
   0   2   2     3870.53     3871.09     68.74 o 
   1   2   2     1818.32     1810.70     28.74 o 
   2   2   2       79.15       81.74      2.59 o 
   3   2   2      257.47      269.39      5.17 o 
   4   2   2      198.88      198.32      3.97 o 
   5   2   2       66.16       66.48      2.34 o 
   6   2   2       30.90       31.63      2.79 o 
  -6   3   2        8.56       10.33      2.14 o 
  -5   3   2      166.11      168.06      6.14 o 
  -4   3   2        4.19        3.06      1.12 o 
  -3   3   2      522.37      514.82     11.96 o 
  -2   3   2      511.94      460.28     36.64 o 
  -1   3   2     3437.38     3483.21     72.67 o 
   0   3   2     2523.07     2512.47     35.72 o 
   1   3   2      949.83     1011.21     14.31 o 
   2   3   2     1319.84     1337.92     21.27 o 
   3   3   2      291.26      289.41      5.47 o 
   4   3   2       40.72       46.60      1.98 o 
   5   3   2       29.34       34.48      1.99 o 
   6   3   2        4.75        5.45      1.83 o 
  -6   4   2        0.62        1.42      1.67 o 
  -5   4   2       21.12       24.12      2.47 o 
  -4   4   2       39.75       45.54      2.43 o 
  -3   4   2      404.36      415.33      9.89 o 
  -2   4   2     1028.33     1175.40     25.30 o 
  -1   4   2     5379.49     4360.59    428.36 o 
   0   4   2     1004.69      830.04     13.28 o 
   1   4   2      303.22      232.81      3.87 o 
   2   4   2      153.19      174.29      3.77 o 
   3   4   2       58.56       50.22      1.72 o 
   4   4   2       34.69       43.66      2.07 o 
   5   4   2       21.82       16.48      1.65 o 
   6   4   2        4.94        6.08      1.78 o 
  -6   5   2       10.65        8.74      2.06 o 
  -5   5   2       22.92       28.80      3.34 o 
  -4   5   2       84.45       91.61      4.94 o 
  -3   5   2       81.98       92.06      3.05 o 
  -2   5   2      237.36      259.19      9.85 o 
  -1   5   2      352.07      363.05     14.31 o 
   0   5   2      547.94      534.17      8.78 o 
   1   5   2       93.81      118.31      2.52 o 
   2   5   2      238.54      281.21      5.64 o 
   3   5   2       23.45       26.10      1.40 o 
   4   5   2       66.66       77.24      2.41 o 
   5   5   2       13.61       13.82      2.31 o 
   6   5   2        3.28        3.07      1.67 o 
  -6   6   2       11.45       11.68      4.23 o 
  -5   6   2       44.24       43.38      3.96 o 
  -4   6   2      124.61      111.11      7.15 o 
  -3   6   2      177.53      231.99      6.22 o 
  -2   6   2       29.77       32.86      1.64 o 
  -1   6   2      682.60      494.29     71.08 o 
   0   6   2      483.25      596.02      9.78 o 
   1   6   2      155.40      156.38      2.90 o 
   2   6   2      307.83      266.49      4.80 o 
   3   6   2       22.92       21.88      1.97 o 
   4   6   2       10.10       13.09      1.17 o 
   5   6   2        2.54        1.12      1.30 o 
   6   6   2        7.87        8.78      2.51 o 
  -6   7   2        2.48        4.36      1.87 o 
  -5   7   2       17.10       14.82      3.81 o 
  -4   7   2        1.70        5.34      1.85 o 
  -3   7   2       27.72       26.24      2.51 o 
  -2   7   2     1206.90     1315.51     28.19 o 
  -1   7   2      594.80      557.96     12.45 o 
   0   7   2      194.27      238.41      5.69 o 
   1   7   2      105.11       91.63      2.66 o 
   2   7   2       69.37       58.32      1.98 o 
   3   7   2       44.50       65.32      3.10 o 
   4   7   2        7.36        9.53      1.18 o 
   5   7   2        5.79        8.78      1.69 o 
   6   7   2        1.82        2.96      2.11 o 
  -6   8   2        0.74        2.69      2.17 o 
  -5   8   2       13.43       15.86      2.73 o 
  -4   8   2       17.96       18.34      3.56 o 
  -3   8   2       48.69       40.08      3.01 o 
  -2   8   2      196.61      222.08     14.85 o 
  -1   8   2       14.87       17.34      1.41 o 
   0   8   2       43.10       49.08      1.52 o 
   1   8   2      273.36      335.28      5.26 o 
   2   8   2      204.06      189.01      3.51 o 
   3   8   2       17.80       20.55      1.36 o 
   4   8   2        6.80        5.25      1.84 o 
   5   8   2        9.74        8.74      2.31 o 
   6   8   2        0.17        3.24      2.68 o 
  -6   9   2        4.06        0.08      2.03 o 
  -5   9   2       19.12       22.00      3.07 o 
  -4   9   2       22.01       17.09      3.47 o 
  -3   9   2       32.32       33.59      4.02 o 
  -1   9   2        8.94        9.87      1.10 o 
   0   9   2        8.97        9.40      0.68 o 
   1   9   2      209.64      272.45      4.74 o 
   2   9   2      456.36      472.98      7.34 o 
   3   9   2        0.12        2.81      0.64 o 
   4   9   2       26.42       26.04      1.65 o 
   5   9   2       15.37       16.21      2.72 o 
   6   9   2        3.14        3.27      2.97 o 
  -6  10   2        3.20        2.13      3.51 o 
  -5  10   2       26.32       23.66      3.18 o 
  -4  10   2       37.63       29.04      3.04 o 
  -3  10   2       71.62       63.72      3.75 o 
  -2  10   2      206.66      158.37     21.84 o 
  -1  10   2       77.49       76.45      2.77 o 
   0  10   2      301.67      285.83      6.04 o 
   1  10   2      211.71      205.28      5.05 o 
   2  10   2       94.54      100.62      2.24 o 
   3  10   2       22.76       20.35      2.50 o 
   4  10   2      108.51       95.36      3.75 o 
   5  10   2       18.65       17.04      2.93 o 
   6  10   2        0.94        3.29      2.35 o 
  -6  11   2        0.61        0.00      1.88 o 
  -5  11   2        2.72        3.02      2.01 o 
  -4  11   2        3.55        4.29      2.09 o 
  -3  11   2       36.60       39.96      8.37 o 
  -2  11   2       25.36       27.25      1.55 o 
  -1  11   2       10.48       11.04      1.27 o 
   0  11   2        9.59       12.15      1.08 o 
   1  11   2      672.22      646.79     10.93 o 
   2  11   2       26.36       27.47      1.57 o 
   3  11   2       28.20       28.69      4.26 o 
   4  11   2       56.85       73.20      3.43 o 
   5  11   2       13.77       14.76      2.97 o 
   6  11   2        5.27        5.49      2.55 o 
  -6  12   2        3.86        7.80      2.63 o 
  -5  12   2        8.87        4.13      2.17 o 
  -4  12   2       33.57       37.01      3.68 o 
  -3  12   2      203.42      173.65     31.38 o 
  -2  12   2      124.12      108.60      5.11 o 
  -1  12   2       28.21       26.94      1.90 o 
   0  12   2       84.59       83.60      3.73 o 
   1  12   2      502.65      536.77      9.29 o 
   2  12   2      123.37      135.79      3.57 o 
   3  12   2       53.73       60.51      2.61 o 
   4  12   2       87.58       87.38      3.81 o 
   5  12   2       20.66       20.33      3.14 o 
  -5  13   2        5.46        7.38      2.43 o 
  -4  13   2        8.81        5.12      1.89 o 
  -3  13   2       67.29       57.28      3.79 o 
  -2  13   2       41.39       33.48      2.81 o 
  -1  13   2       15.23       17.08      1.63 o 
   0  13   2       45.05       38.43      1.48 o 
   1  13   2       59.01       56.56      1.86 o 
   2  13   2       16.05       23.48      1.40 o 
   3  13   2      100.01      100.47      3.44 o 
   4  13   2       49.86       45.58      2.86 o 
   5  13   2       11.16        9.15      5.36 o 
  -5  14   2        3.52        3.05      2.10 o 
  -4  14   2       21.80       23.49      2.95 o 
  -3  14   2        2.46        3.47      1.64 o 
  -2  14   2       93.41       90.11      6.99 o 
  -1  14   2       51.44       49.03      3.42 o 
   0  14   2       39.71       24.44      2.03 o 
   1  14   2       28.81       37.07      1.58 o 
   2  14   2       40.96       51.08      1.65 o 
   3  14   2       29.35       35.40      2.43 o 
   4  14   2       28.59       28.62      2.46 o 
   5  14   2       11.10        8.40      2.77 o 
  -5  15   2        6.63        5.49      2.34 o 
  -4  15   2        5.25        3.29      1.94 o 
  -3  15   2      114.37      115.16      6.19 o 
  -2  15   2       32.86       37.51      2.76 o 
  -1  15   2       39.64       39.41      3.26 o 
   0  15   2        4.46        5.00      0.83 o 
   1  15   2       13.45       16.08      1.22 o 
   2  15   2       33.60       28.61      1.48 o 
   3  15   2       21.74       24.92      2.23 o 
   4  15   2        4.49        3.35      1.47 o 
   5  15   2        7.64       11.93      2.91 o 
  -5  16   2        0.15        0.00      2.01 o 
  -4  16   2        8.69        9.46      2.24 o 
  -3  16   2       84.82       82.17      6.53 o 
  -2  16   2      130.71      140.71      6.48 o 
  -1  16   2      181.97      159.75     10.47 o 
   0  16   2        4.25        8.52      0.98 o 
   1  16   2       12.81       11.41      1.20 o 
   2  16   2        3.36        3.15      0.89 o 
   3  16   2        7.71        6.86      1.51 o 
   4  16   2       17.77       18.34      3.22 o 
   5  16   2       13.88        9.66      2.92 o 
  -5  17   2        4.93        6.01      2.55 o 
  -4  17   2        5.70        7.72      3.60 o 
  -3  17   2        3.92        4.26      1.99 o 
  -2  17   2       33.54       33.69      2.82 o 
  -1  17   2       82.63       76.40      2.85 o 
   0  17   2       48.81       50.24      1.84 o 
   1  17   2       53.03       57.75      2.11 o 
   2  17   2       37.54       33.04      2.26 o 
   3  17   2        8.99        5.37      1.61 o 
   4  17   2       13.84       15.80      3.51 o 
  -4  18   2        1.44        2.50      1.93 o 
  -3  18   2        6.02        6.35      2.43 o 
  -2  18   2       45.27       51.37      3.67 o 
  -1  18   2       24.21       28.56      2.36 o 
   0  18   2       61.17       58.12      3.34 o 
   1  18   2        7.10        9.23      1.16 o 
   2  18   2        0.32        1.80      0.88 o 
   3  18   2       24.75       19.12      2.21 o 
   4  18   2        6.53        0.00      2.14 o 
  -4  19   2        4.50        4.44      3.72 o 
  -3  19   2       13.24       15.56      2.62 o 
  -2  19   2       57.67       41.25      3.16 o 
  -1  19   2       39.76       41.48      2.90 o 
   0  19   2       29.63       31.11      2.15 o 
   1  19   2       22.28       23.58      1.73 o 
   2  19   2       15.27       16.82      1.36 o 
   3  19   2        5.09        1.89      1.53 o 
   4  19   2        3.85        2.79      1.94 o 
  -4  20   2        0.99        0.74      2.09 o 
  -3  20   2        3.47        2.02      1.89 o 
  -2  20   2        8.47        4.49      1.66 o 
  -1  20   2        9.67        9.46      1.75 o 
   0  20   2        8.78        7.86      1.47 o 
   1  20   2        8.11        6.38      2.78 o 
   2  20   2       50.87       51.08      3.17 o 
   3  20   2       24.22       31.17      2.55 o 
   4  20   2        3.76        3.33      2.40 o 
  -4  21   2        4.08        6.91      5.55 o 
  -3  21   2        0.64        0.00      1.79 o 
  -2  21   2        7.69        6.90      1.97 o 
  -1  21   2        5.72        3.96      1.60 o 
   0  21   2        1.59        0.00      1.11 o 
   1  21   2       30.93       34.72      2.80 o 
   2  21   2       16.89       17.38      2.30 o 
   3  21   2        8.96        4.06      1.78 o 
  -3  22   2        3.78        5.14      2.23 o 
  -2  22   2        2.46        0.37      1.59 o 
  -1  22   2        3.41        5.15      1.73 o 
   0  22   2       22.74       20.04      2.57 o 
   1  22   2       21.28       22.72      2.50 o 
   2  22   2        2.61        4.22      1.85 o 
   3  22   2        1.15        3.74      2.26 o 
  -3  23   2        0.88        0.00      1.84 o 
  -2  23   2        0.87        0.47      1.65 o 
  -1  23   2        1.01        0.23      1.40 o 
   0  23   2        9.47       10.62      1.92 o 
   1  23   2       15.32        8.92      2.16 o 
   2  23   2        1.09        0.00      1.64 o 
  -2  24   2        0.27        0.00      1.75 o 
  -1  24   2        0.46        0.11      1.53 o 
   0  24   2        1.81        3.42      2.18 o 
   1  24   2        1.58        1.03      1.62 o 
   2  24   2        1.14        3.17      3.31 o 
  -1  25   2        3.43        3.51      1.85 o 
   0  25   2        0.12        1.26      4.60 o 
   1  25   2        0.15        0.00      1.64 o 
  -6   0   3       15.93       14.14      4.18 o 
  -5   0   3       10.56        9.40      2.15 o 
  -4   0   3      322.90      315.45     10.24 o 
  -2   0   3       24.02       19.78      3.01 o 
  -1   0   3       13.52       14.03      1.36 o 
   0   0   3      259.13      228.05      6.34 o 
   2   0   3      607.72      574.20     12.23 o 
   3   0   3        6.78        8.17      1.14 o 
   4   0   3       27.46       23.63      2.59 o 
   5   0   3       34.67       31.39      3.26 o 
   6   0   3        6.92        9.87      3.35 o 
  -6   1   3       15.81       13.33      2.81 o 
  -5   1   3       43.58       36.93      2.37 o 
  -4   1   3       47.23       52.50      2.41 o 
  -3   1   3      321.00      342.05     14.73 o 
  -2   1   3       80.48       58.44      2.40 o 
  -1   1   3      626.85      549.66     10.51 o 
   0   1   3      668.95      677.53     13.31 o 
   1   1   3     1560.83     1525.06     23.48 o 
   2   1   3       62.15       58.35      1.70 o 
   3   1   3       28.40       30.56      1.41 o 
   4   1   3       78.89       71.36      2.11 o 
   5   1   3       68.52       66.30      3.23 o 
   6   1   3        0.26        1.74      1.82 o 
  -6   2   3       13.86       15.15      2.93 o 
  -5   2   3        3.17        5.43      1.69 o 
  -4   2   3      113.76      108.78      3.44 o 
  -3   2   3       58.51       44.10      3.35 o 
  -2   2   3      148.61      126.34      3.75 o 
  -1   2   3       83.06       71.88      9.50 o 
   1   2   3      183.75      121.60     18.20 o 
   2   2   3       85.00       80.37      1.89 o 
   3   2   3       62.15       55.80      1.78 o 
   4   2   3      119.95      109.70      2.68 o 
   5   2   3       28.68       28.69      2.18 o 
   6   2   3        4.89        6.08      1.82 o 
  -6   3   3        9.98       11.05      2.75 o 
  -5   3   3       85.50       90.37      4.12 o 
  -4   3   3        2.24        0.33      0.96 o 
  -3   3   3      238.14      223.52      6.82 o 
  -2   3   3      395.69      424.36      8.25 o 
  -1   3   3       55.15       77.94      3.28 o 
   1   3   3       88.32       74.45      8.06 o 
   2   3   3     1367.40     1386.03     22.04 o 
   3   3   3       27.60       26.31      1.43 o 
   4   3   3       11.76       16.51      1.29 o 
   5   3   3       15.46       18.44      2.08 o 
   6   3   3        9.51       10.88      1.96 o 
  -6   4   3        5.20        4.84      1.81 o 
  -5   4   3       35.22       34.55      2.86 o 
  -4   4   3        1.95        1.74      1.08 o 
  -3   4   3      117.22      116.96      3.72 o 
  -2   4   3     1085.62     1146.82     24.89 o 
  -1   4   3      370.44      379.64     14.73 o 
   0   4   3      172.87      118.08     72.36 o 
   1   4   3      411.05      347.43     10.08 o 
   2   4   3       63.95       58.71      1.56 o 
   3   4   3       40.91       37.98      1.48 o 
   4   4   3       20.11       23.99      1.47 o 
   5   4   3        4.97        5.80      2.25 o 
   6   4   3        1.90        3.95      1.71 o 
  -6   5   3        3.42        1.13      1.69 o 
  -5   5   3        2.15        0.15      1.38 o 
  -4   5   3       38.81       28.84      2.93 o 
  -3   5   3       61.08       46.82      2.19 o 
  -2   5   3      848.02      836.51     20.28 o 
  -1   5   3      235.10      198.79      6.11 o 
   0   5   3      837.60      619.99    129.73 o 
   1   5   3      264.47      229.31      3.11 o 
   2   5   3       12.26       13.54      0.68 o 
   3   5   3        3.51        2.67      0.64 o 
   4   5   3        7.43        6.61      1.19 o 
   5   5   3       35.60       36.37      2.67 o 
   6   5   3       17.83       16.61      3.05 o 
  -6   6   3        5.61        6.56      1.96 o 
  -5   6   3       13.60       14.54      2.57 o 
  -4   6   3       18.59       15.40      3.14 o 
  -3   6   3       15.89       13.16      1.49 o 
  -2   6   3       66.31       74.85      2.68 o 
  -1   6   3      447.83      494.27     13.52 o 
   0   6   3      133.57      128.27      4.16 o 
   1   6   3      725.11      683.98     21.16 o 
   2   6   3      163.51      152.43      3.04 o 
   3   6   3       18.79       20.09      1.20 o 
   4   6   3       53.71       60.31      2.53 o 
   5   6   3        3.43        1.55      1.39 o 
   6   6   3        1.37        0.52      2.01 o 
  -6   7   3        1.52        0.26      1.68 o 
  -5   7   3        3.10        2.02      1.86 o 
  -4   7   3        7.66        8.36      2.68 o 
  -3   7   3       25.41       25.52      3.93 o 
  -2   7   3      773.36      778.99     21.53 o 
  -1   7   3     2654.20     2520.15     53.13 o 
   0   7   3      352.86      375.83      7.36 o 
   1   7   3       95.37      115.21      2.50 o 
   2   7   3       77.66       67.61      1.68 o 
   3   7   3        1.60        1.40      0.56 o 
   4   7   3        2.24        2.29      1.01 o 
   5   7   3        4.76        2.59      1.82 o 
   6   7   3        9.10        8.49      3.51 o 
  -6   8   3        4.09        4.04      1.85 o 
  -5   8   3        7.75        4.22      1.98 o 
  -4   8   3      121.13      137.21      9.58 o 
  -3   8   3       44.57       38.15      4.69 o 
  -2   8   3      439.88      430.62     10.22 o 
  -1   8   3      546.22      514.20      9.90 o 
   0   8   3      365.01      361.00      6.35 o 
   1   8   3      274.40      311.57      5.63 o 
   2   8   3       25.14       27.66      1.37 o 
   3   8   3       59.23       55.22      2.27 o 
   4   8   3       67.25       66.58      2.97 o 
   5   8   3        0.18        1.45      1.87 o 
   6   8   3        0.21        0.00      2.05 o 
  -6   9   3        1.87        0.84      2.19 o 
  -5   9   3        3.56        4.09      2.07 o 
  -4   9   3       43.73       48.44      3.86 o 
  -3   9   3       27.22       20.65      5.36 o 
  -2   9   3       95.88       82.88     10.75 o 
  -1   9   3      807.84      856.78     18.98 o 
   0   9   3      231.52      235.68      4.47 o 
   1   9   3      133.63      137.38      2.98 o 
   2   9   3      352.16      354.51      5.72 o 
   3   9   3      155.95      152.45      3.14 o 
   4   9   3      124.09      109.24      5.58 o 
   5   9   3        0.16        0.00      1.84 o 
   6   9   3        0.23        0.00      2.59 o 
  -6  10   3        1.19        4.16      2.33 o 
  -5  10   3       20.23       18.51      4.94 o 
  -4  10   3       33.74       35.56      4.77 o 
  -3  10   3       56.50       59.36      3.68 o 
  -1  10   3       51.66       49.27      2.28 o 
   0  10   3       19.22       19.90      1.11 o 
   1  10   3      111.16      131.52      2.94 o 
   2  10   3       55.50       53.64      1.80 o 
   3  10   3       22.37       24.66      1.21 o 
   4  10   3       16.77       19.30      2.89 o 
   5  10   3        5.79        2.78      2.47 o 
  -6  11   3        0.85        0.00      1.89 o 
  -5  11   3        2.73        6.09      2.15 o 
  -4  11   3        2.45        0.15      1.62 o 
  -3  11   3       25.43       25.37      2.77 o 
  -2  11   3        7.05        2.04      1.64 o 
  -1  11   3       21.75       24.08      2.09 o 
   0  11   3      118.58      131.03      2.96 o 
   1  11   3      239.75      264.98      5.09 o 
   2  11   3       98.70       90.85      2.46 o 
   3  11   3       15.27       17.48      1.75 o 
   4  11   3       25.42       31.44      3.52 o 
   5  11   3        6.34        1.92      2.06 o 
  -6  12   3        0.10        0.00      2.03 o 
  -5  12   3        2.29        2.70      2.03 o 
  -4  12   3       26.74       23.30      4.14 o 
  -3  12   3      250.54      259.65      9.13 o 
  -2  12   3       34.48       21.00      3.60 o 
  -1  12   3       26.90       28.35      2.63 o 
   0  12   3       34.31       38.35      1.45 o 
   1  12   3       10.19       13.84      1.07 o 
   2  12   3       87.05      106.26      2.77 o 
   3  12   3       10.14        7.57      1.63 o 
   4  12   3        9.70        9.33      2.38 o 
   5  12   3       17.81       19.44      6.82 o 
  -5  13   3        9.29       11.73      2.70 o 
  -4  13   3        9.09        8.73      2.51 o 
  -3  13   3      124.08      111.31      5.32 o 
  -2  13   3        7.49        1.32      2.80 o 
  -1  13   3       23.49       24.66      1.77 o 
   0  13   3        9.23       13.46      1.06 o 
   1  13   3        8.99       10.29      1.51 o 
   2  13   3       26.09       36.43      1.70 o 
   3  13   3       52.94       47.77      2.70 o 
   4  13   3       35.41       35.92      5.52 o 
   5  13   3       22.27       22.09      3.58 o 
  -5  14   3        2.00        0.21      3.05 o 
  -4  14   3       43.29       36.17      3.54 o 
  -3  14   3       50.96       50.61      3.68 o 
  -2  14   3      174.23      149.62     13.97 o 
  -1  14   3       62.84       62.80      2.61 o 
   0  14   3       96.05       90.73      2.49 o 
   1  14   3      116.59      117.35      2.67 o 
   2  14   3       49.76       60.73      2.15 o 
   3  14   3       79.65       93.35      3.76 o 
   4  14   3        7.41       17.41      2.97 o 
   5  14   3        3.50        3.72      2.54 o 
  -5  15   3        6.25        3.54      4.48 o 
  -4  15   3        5.05        4.21      1.97 o 
  -3  15   3        4.03        5.25      1.91 o 
  -2  15   3      226.40      232.05     11.88 o 
  -1  15   3       60.86       50.70      2.76 o 
   0  15   3        6.31        7.10      1.00 o 
   1  15   3        1.68        1.06      0.86 o 
   2  15   3       13.00       15.60      1.03 o 
   3  15   3        1.87        0.93      1.09 o 
   4  15   3       24.41       24.00      3.72 o 
   5  15   3        2.07        4.29      2.56 o 
  -5  16   3        4.55        3.77      2.29 o 
  -4  16   3        9.07        9.97      4.85 o 
  -3  16   3        9.14        3.67      3.14 o 
  -2  16   3       93.70       90.69      4.68 o 
  -1  16   3       77.84       76.23      3.44 o 
   0  16   3       98.57      108.16      2.90 o 
   1  16   3       19.90       16.98      1.33 o 
   2  16   3        1.39        0.37      0.86 o 
   3  16   3        6.69        7.94      1.46 o 
   4  16   3        8.36        9.59      2.69 o 
  -5  17   3        1.46        0.00      3.60 o 
  -4  17   3        0.01        0.00      1.70 o 
  -3  17   3        9.27        8.57      2.03 o 
  -2  17   3      162.91      147.82      6.31 o 
  -1  17   3      100.56      115.87      3.77 o 
   0  17   3       20.52       24.81      1.57 o 
   1  17   3        3.69        4.51      1.01 o 
   2  17   3      126.09      120.16      3.62 o 
   3  17   3       15.77       20.07      3.21 o 
   4  17   3        8.49        4.39      2.53 o 
  -4  18   3        1.64        0.73      1.82 o 
  -3  18   3        7.29        5.95      2.01 o 
  -2  18   3        3.26        2.52      1.59 o 
  -1  18   3       45.30       44.42      2.93 o 
   0  18   3       88.29       84.80      2.63 o 
   1  18   3        8.99        6.85      1.15 o 
   2  18   3       16.73       17.08      1.42 o 
   3  18   3        9.60       13.38      2.23 o 
   4  18   3        1.89        2.15      2.20 o 
  -4  19   3        0.81        0.00      1.84 o 
  -3  19   3        1.24        1.56      2.09 o 
  -2  19   3       33.21       32.38      3.32 o 
  -1  19   3       61.17       65.32      3.37 o 
   0  19   3       92.81       79.96      3.18 o 
   1  19   3       13.04       13.44      1.39 o 
   2  19   3        2.93        1.66      1.16 o 
   3  19   3       17.46       22.87      2.67 o 
   4  19   3        0.29        3.95      2.52 o 
  -4  20   3        4.31        1.43      2.15 o 
  -3  20   3        1.46        4.39      2.09 o 
  -2  20   3        1.71        1.84      1.81 o 
  -1  20   3        4.69        3.85      1.64 o 
   0  20   3       60.26       68.04      3.07 o 
   1  20   3       24.18       31.05      2.88 o 
   2  20   3        6.11        3.79      1.11 o 
   3  20   3        8.52        7.28      2.21 o 
  -3  21   3        3.06        5.18      2.64 o 
  -2  21   3        2.92        1.10      1.85 o 
  -1  21   3        7.60        9.13      1.89 o 
   0  21   3        0.28        1.28      1.88 o 
   1  21   3        2.67        2.57      1.59 o 
   2  21   3        2.96        3.35      1.35 o 
   3  21   3        1.34        4.98      1.95 o 
  -3  22   3        3.57        1.13      2.01 o 
  -2  22   3        8.71        9.90      3.56 o 
  -1  22   3        3.38        2.86      1.66 o 
   0  22   3        0.98        0.00      1.42 o 
   1  22   3        4.44        9.50      2.01 o 
   2  22   3        2.15        5.05      1.87 o 
   3  22   3        0.72        0.00      1.60 o 
  -2  23   3        0.55        0.99      1.98 o 
  -1  23   3        2.28        1.20      1.68 o 
   0  23   3        2.33        3.54      1.67 o 
   1  23   3        3.90        0.85      1.58 o 
   2  23   3        0.26        0.00      1.46 o 
  -2  24   3        3.45        3.55      2.23 o 
  -1  24   3        3.12        5.34      2.25 o 
   0  24   3        0.35        0.22      1.85 o 
   1  24   3        0.05        1.27      1.74 o 
   0  25   3        0.83        5.26      2.30 o 
  -6   0   4       10.52       10.29      3.85 o 
  -5   0   4       56.44       65.25      4.30 o 
  -4   0   4       69.22       62.93      9.66 o 
  -3   0   4     1158.53     1118.11     30.10 o 
  -2   0   4       69.06       65.11      3.16 o 
  -1   0   4       17.60       15.81      2.01 o 
   0   0   4        0.02        0.00      0.74 o 
   1   0   4      412.18      434.21      9.31 o 
   2   0   4       27.92       26.97      2.17 o 
   3   0   4        3.71        6.02      1.81 o 
   4   0   4       11.23       10.48      2.05 o 
   5   0   4        0.47        2.85      1.87 o 
   6   0   4        2.49        9.45      3.51 o 
  -6   1   4       40.29       34.65      6.23 o 
  -5   1   4       27.28       34.94      2.83 o 
  -4   1   4      141.93      129.25      3.94 o 
  -3   1   4       62.42       52.26      1.96 o 
  -2   1   4      334.16      347.83      7.33 o 
  -1   1   4       92.90       89.97     23.05 o 
   0   1   4      142.62      136.11      3.41 o 
   1   1   4       40.37       49.85      1.19 o 
   2   1   4     1000.16     1004.85     16.31 o 
   3   1   4        8.28        7.78      0.66 o 
   4   1   4        1.69        2.79      1.12 o 
   5   1   4       23.05       24.04      2.12 o 
   6   1   4        0.30        1.42      1.95 o 
  -6   2   4        5.96        1.67      2.13 o 
  -5   2   4       25.62       26.38      2.52 o 
  -4   2   4       55.27       46.04      2.33 o 
  -3   2   4       13.15       14.95      1.23 o 
  -2   2   4       76.10       77.00      2.46 o 
  -1   2   4      263.95      315.51     11.48 o 
   0   2   4      436.85      424.55      9.30 o 
   1   2   4      206.77      241.86      4.21 o 
   2   2   4       86.01       83.82      2.05 o 
   3   2   4       47.29       51.83      2.18 o 
   4   2   4       32.08       26.58      1.96 o 
   5   2   4       47.00       50.22      2.88 o 
   6   2   4        4.79        6.25      1.94 o 
  -6   3   4        3.19        5.58      2.37 o 
  -5   3   4        1.11        0.86      1.76 o 
  -4   3   4      112.35      109.26      3.52 o 
  -3   3   4       32.53       40.37      2.04 o 
  -2   3   4        1.52        2.76      0.96 o 
  -1   3   4      238.48      238.19      6.12 o 
   0   3   4      239.38      257.37      6.58 o 
   1   3   4       96.66      108.16      4.59 o 
   2   3   4       94.44      100.29      2.79 o 
   3   3   4       51.59       51.88      2.53 o 
   4   3   4       28.69       26.56      1.98 o 
   5   3   4        5.71        6.27      1.54 o 
   6   3   4        0.58        0.00      1.64 o 
  -6   4   4       12.84       19.00      2.61 o 
  -5   4   4       13.32       14.72      2.14 o 
  -4   4   4       23.10       21.96      1.78 o 
  -3   4   4       19.80       18.92      2.03 o 
  -2   4   4       26.68       36.66      2.15 o 
  -1   4   4      521.55      581.81     13.24 o 
   0   4   4      146.89      181.68      8.89 o 
   1   4   4      226.83      236.21      4.26 o 
   2   4   4      200.72      193.12      4.46 o 
   3   4   4       18.32       17.70      1.45 o 
   4   4   4       89.38       87.95      3.15 o 
   5   4   4       13.49       16.66      2.94 o 
   6   4   4        4.87        5.68      2.61 o 
  -6   5   4        3.26        2.79      1.80 o 
  -5   5   4        5.96        3.95      1.71 o 
  -4   5   4        4.89        3.42      2.68 o 
  -3   5   4       20.52       26.75      2.21 o 
  -2   5   4      112.70      131.84      4.25 o 
  -1   5   4      812.71      811.39     50.82 o 
   0   5   4      905.65      993.12     21.40 o 
   1   5   4       29.66       29.19      0.96 o 
   2   5   4      144.04      133.70      3.30 o 
   3   5   4       10.61       10.87      1.36 o 
   4   5   4        0.24        0.00      0.96 o 
   5   5   4        1.47        0.00      1.30 o 
   6   5   4        0.22        0.00      2.11 o 
  -6   6   4        6.95        5.78      2.11 o 
  -5   6   4       13.50       13.60      2.16 o 
  -4   6   4        0.92        1.94      1.57 o 
  -3   6   4        0.61        0.00      0.98 o 
  -2   6   4      164.49      190.15      4.54 o 
  -1   6   4      266.26      328.87      9.64 o 
   0   6   4       17.65       21.17      1.23 o 
   1   6   4     1265.96     1322.53     19.99 o 
   2   6   4      146.57      159.58      3.81 o 
   3   6   4       16.66       13.10      2.06 o 
   4   6   4        0.06        0.00      0.96 o 
   5   6   4       12.14       15.52      1.94 o 
   6   6   4        0.46        0.39      2.23 o 
  -6   7   4        6.07        6.16      2.06 o 
  -5   7   4        0.72        0.00      1.76 o 
  -4   7   4        3.49        4.48      1.85 o 
  -3   7   4       33.10       35.31      4.69 o 
  -2   7   4       79.03       76.42      2.57 o 
  -1   7   4      529.79      517.39     23.44 o 
   0   7   4      252.72      255.34      5.43 o 
   1   7   4       57.71       73.29      2.26 o 
   2   7   4        9.25       12.47      1.30 o 
   3   7   4      102.37       93.60      7.79 o 
   4   7   4       22.26       24.50      1.81 o 
   5   7   4        8.27        7.93      2.47 o 
  -6   8   4        0.64        1.13      2.12 o 
  -5   8   4        6.40        6.71      2.29 o 
  -4   8   4       16.59       14.49      2.51 o 
  -3   8   4        8.84        4.91      3.26 o 
  -2   8   4       24.54       26.02      1.87 o 
  -1   8   4        8.23        7.12      1.15 o 
   0   8   4       92.97       93.27      2.58 o 
   1   8   4      252.40      252.32      5.51 o 
   2   8   4      176.65      187.85      3.62 o 
   3   8   4      115.70      116.76      3.35 o 
   4   8   4       29.92       27.57      2.15 o 
   5   8   4        3.74        2.80      2.24 o 
  -6   9   4        0.14        0.00      1.56 o 
  -5   9   4        9.28        7.43      2.31 o 
  -4   9   4        1.05        3.84      1.75 o 
  -3   9   4       25.96       18.45      5.40 o 
  -1   9   4       24.54       23.98      1.79 o 
   0   9   4       76.26       72.13      2.26 o 
   1   9   4       43.79       49.59      1.70 o 
   2   9   4       21.45       21.04      1.30 o 
   3   9   4       82.20       79.60      2.49 o 
   4   9   4       56.78       65.41      4.58 o 
   5   9   4        1.69        1.82      2.80 o 
  -6  10   4        0.80        0.00      2.15 o 
  -5  10   4        8.52       10.30      2.43 o 
  -4  10   4        3.68        2.20      1.67 o 
  -3  10   4       34.32       33.79      3.11 o 
  -1  10   4      116.04      138.67      4.31 o 
   0  10   4        2.09        1.46      0.73 o 
   1  10   4      145.87      139.63      3.17 o 
   2  10   4       28.45       27.08      1.56 o 
   3  10   4       16.78       16.36      1.95 o 
   4  10   4       30.59       23.51      3.13 o 
   5  10   4        9.38        4.74      3.35 o 
  -5  11   4        3.50        2.86      2.43 o 
  -4  11   4       66.64       69.45      4.54 o 
  -3  11   4        9.19       13.36      2.29 o 
  -1  11   4        1.22        0.91      0.88 o 
   0  11   4       14.07       15.56      1.79 o 
   1  11   4      113.51      105.93      2.69 o 
   2  11   4        1.88        0.88      0.74 o 
   3  11   4       11.56        7.52      1.60 o 
   4  11   4        1.26        0.08      2.01 o 
   5  11   4        1.29        0.00      2.05 o 
  -5  12   4       11.38        6.25      3.64 o 
  -4  12   4       26.50       23.30      3.04 o 
  -3  12   4        0.41        0.00      1.45 o 
  -2  12   4       10.83       12.21      1.54 o 
  -1  12   4       20.95       22.98      2.70 o 
   0  12   4       12.20       10.20      1.03 o 
   1  12   4      155.69      161.96      3.65 o 
   2  12   4       42.87       48.80      1.94 o 
   3  12   4        3.36        3.12      1.46 o 
   4  12   4       20.06       23.10      3.12 o 
   5  12   4        0.20        2.78      4.52 o 
  -5  13   4        3.29        2.23      2.11 o 
  -4  13   4       30.89       25.39      3.25 o 
  -3  13   4       57.84       59.84      4.56 o 
  -2  13   4       55.33       58.30      3.63 o 
  -1  13   4       14.01       12.85      1.66 o 
   0  13   4       11.06        9.96      1.14 o 
   1  13   4      120.66      125.87      3.16 o 
   2  13   4      128.05      110.29      2.95 o 
   3  13   4       27.30       24.21      2.33 o 
   4  13   4        4.06        5.59      2.18 o 
   5  13   4       10.30       14.85      7.20 o 
  -5  14   4        1.27        0.00      2.01 o 
  -4  14   4        5.21        6.21      2.22 o 
  -3  14   4        6.86        7.52      3.43 o 
  -2  14   4      190.12      170.11      6.75 o 
  -1  14   4      222.57      217.91      6.44 o 
   0  14   4       62.65       57.79      1.93 o 
   1  14   4      165.79      155.16      3.67 o 
   2  14   4       71.06       74.73      2.48 o 
   3  14   4        0.54        0.58      1.40 o 
   4  14   4        3.32        2.74      2.19 o 
   5  14   4       13.44       12.23      3.16 o 
  -5  15   4        3.14        3.29      2.31 o 
  -4  15   4        4.31        3.95      2.11 o 
  -3  15   4       49.75       42.38      3.66 o 
  -2  15   4      100.92      104.65      5.15 o 
  -1  15   4      243.88      256.57      7.30 o 
   0  15   4      204.04      205.61      4.52 o 
   1  15   4       24.57       22.50      1.52 o 
   2  15   4       18.48       22.73      1.58 o 
   3  15   4       21.70       21.47      2.43 o 
   4  15   4       11.05       11.28      2.76 o 
  -5  16   4        1.34        0.00      2.59 o 
  -4  16   4        2.11        1.01      2.64 o 
  -3  16   4       34.19       30.26      3.43 o 
  -2  16   4       12.87       12.52      2.47 o 
  -1  16   4      155.20      142.21      4.96 o 
   0  16   4      123.25      127.86      3.34 o 
   1  16   4       44.73       45.28      2.07 o 
   2  16   4       17.61       20.11      1.59 o 
   3  16   4       16.66       16.31      2.27 o 
   4  16   4        4.03        4.01      2.34 o 
  -4  17   4        7.31        6.62      3.47 o 
  -3  17   4        0.06        0.00      1.84 o 
  -2  17   4        2.06        0.00      1.49 o 
  -1  17   4       14.51       12.54      1.93 o 
   0  17   4       67.15       68.62      2.90 o 
   1  17   4        2.55        1.44      1.23 o 
   2  17   4       52.92       53.80      2.21 o 
   3  17   4       19.12       26.30      2.74 o 
   4  17   4        1.72        2.36      2.27 o 
  -4  18   4        1.28        0.00      3.81 o 
  -3  18   4        1.31        2.08      1.70 o 
  -2  18   4       20.86       29.56      7.61 o 
  -1  18   4       67.45       58.12      3.91 o 
   0  18   4        0.96        1.98      1.19 o 
   1  18   4        7.27        7.12      1.40 o 
   2  18   4        5.80        5.81      1.34 o 
   3  18   4        0.42        1.10      1.56 o 
   4  18   4        1.93        6.80      2.55 o 
  -4  19   4        0.61        0.00      1.98 o 
  -3  19   4        6.98        8.44      2.47 o 
  -2  19   4       19.53       13.84      5.61 o 
  -1  19   4       22.23       21.21      2.83 o 
   0  19   4        1.38        0.64      1.29 o 
   1  19   4       10.54       12.44      1.44 o 
   2  19   4        6.13        5.72      1.41 o 
   3  19   4        3.65        5.29      1.88 o 
  -3  20   4        5.46       11.31      2.59 o 
  -2  20   4       16.66       16.60      2.73 o 
  -1  20   4        7.74        8.01      3.85 o 
   0  20   4        0.97        1.63      1.36 o 
   1  20   4       19.86       17.65      2.54 o 
   2  20   4        3.11        2.13      1.50 o 
   3  20   4        1.74        1.28      2.14 o 
  -3  21   4        0.14        1.02      3.60 o 
  -2  21   4        2.43        0.19      1.81 o 
  -1  21   4        5.05        6.85      2.23 o 
   0  21   4        0.38        0.00      1.24 o 
   1  21   4        1.77        2.45      1.75 o 
   2  21   4        5.08        5.74      1.99 o 
   3  21   4        1.19        2.22      1.78 o 
  -2  22   4        2.35        0.00      1.95 o 
  -1  22   4        1.41        0.00      1.85 o 
   0  22   4        3.18        3.66      1.77 o 
   1  22   4        1.67        1.85      1.74 o 
   2  22   4        2.02        3.01      1.67 o 
  -2  23   4        0.55        2.06      2.15 o 
  -1  23   4        0.68        0.00      1.89 o 
   0  23   4        0.79        1.20      1.62 o 
   1  23   4        1.37        0.47      1.73 o 
  -1  24   4        3.00        5.76      2.37 o 
   0  24   4        1.19        4.10      2.17 o 
  -6   0   5        1.16        1.76      3.26 o 
  -5   0   5        0.15        0.00      1.74 o 
  -4   0   5        1.02        0.00      1.41 o 
  -3   0   5      142.14      130.74      5.56 o 
  -2   0   5        5.80        6.11      1.48 o 
  -1   0   5        0.08        2.91      1.11 o 
   0   0   5       32.63       43.60      3.39 o 
   1   0   5      162.83      156.07      3.91 o 
   2   0   5       85.74       86.77      3.80 o 
   3   0   5        1.99        2.23      1.39 o 
   4   0   5        8.32        9.82      2.03 o 
   5   0   5        3.36        2.75      2.01 o 
  -6   1   5        7.31        9.29      2.75 o 
  -5   1   5        2.57        1.07      1.39 o 
  -4   1   5       26.66       22.70      1.92 o 
  -3   1   5      136.22      132.33      4.11 o 
  -2   1   5       20.26       22.56      1.59 o 
  -1   1   5      120.60      134.15      3.47 o 
   0   1   5       23.19       21.86      1.06 o 
   1   1   5       23.52       25.04      1.47 o 
   2   1   5       33.13       32.53      1.76 o 
   3   1   5        7.92        5.96      1.13 o 
   4   1   5       34.80       35.16      2.89 o 
   5   1   5        1.51        0.60      1.24 o 
  -6   2   5       29.25       29.74      3.95 o 
  -5   2   5       21.79       18.45      2.29 o 
  -4   2   5       52.24       52.56      2.70 o 
  -3   2   5        8.40        6.78      1.25 o 
  -2   2   5        2.99        1.00      0.85 o 
  -1   2   5       13.99       15.81      1.23 o 
   0   2   5      271.71      242.05      5.79 o 
   1   2   5       38.91       40.51      1.38 o 
   2   2   5      316.87      298.96      6.45 o 
   3   2   5       44.07       41.33      2.12 o 
   4   2   5       18.92       18.77      1.74 o 
   5   2   5        7.18        6.93      1.57 o 
  -6   3   5        6.64        9.75      6.82 o 
  -5   3   5        2.02        3.32      1.64 o 
  -4   3   5      146.98      172.43      4.91 o 
  -3   3   5       75.43       72.63      2.44 o 
  -2   3   5        3.31        3.83      0.98 o 
  -1   3   5      102.27      110.14      3.10 o 
   0   3   5       76.13       54.43     13.07 o 
   1   3   5        7.84        6.38      0.82 o 
   2   3   5       27.61       28.75      1.98 o 
   3   3   5       57.98       56.47      2.42 o 
   4   3   5       16.77       17.09      2.03 o 
   5   3   5        2.55        3.03      1.38 o 
  -6   4   5       25.39       25.38      3.72 o 
  -5   4   5       12.31       15.08      2.89 o 
  -4   4   5       75.82       80.70      3.13 o 
  -3   4   5       12.77       13.34      1.33 o 
  -2   4   5       31.43       36.20      2.23 o 
  -1   4   5      171.20      197.98      5.50 o 
   0   4   5       81.99       67.08      8.14 o 
   1   4   5      228.13      226.88      4.94 o 
   2   4   5      120.48      100.09      3.03 o 
   3   4   5       20.98       20.05      1.58 o 
   4   4   5        2.01        1.84      1.14 o 
   5   4   5        7.67        8.31      1.71 o 
  -6   5   5        0.32        0.00      1.70 o 
  -5   5   5        3.82        1.08      1.54 o 
  -4   5   5        0.18        0.43      1.60 o 
  -3   5   5        2.62        0.00      1.09 o 
  -2   5   5        0.76        0.00      0.90 o 
  -1   5   5      451.93      466.95     11.12 o 
   0   5   5      147.68      153.64      3.72 o 
   1   5   5       25.51       29.13      2.93 o 
   2   5   5       33.26       36.87      1.78 o 
   3   5   5      143.14      132.37      3.82 o 
   4   5   5       61.60       58.41      3.02 o 
   5   5   5        0.71        0.00      1.32 o 
  -6   6   5        0.84        0.98      1.95 o 
  -5   6   5        4.34        5.94      1.80 o 
  -4   6   5       20.11       19.72      2.24 o 
  -3   6   5       26.47       28.55      2.19 o 
  -2   6   5       15.93       18.87      1.73 o 
   0   6   5       59.31       62.28      2.10 o 
   1   6   5       99.55      113.27      2.55 o 
   3   6   5      277.36      264.21      6.13 o 
   4   6   5       70.00       62.75      2.71 o 
   5   6   5        3.19        2.03      2.09 o 
  -6   7   5        4.90        3.32      3.22 o 
  -5   7   5        2.95        2.16      1.58 o 
  -4   7   5        3.29        5.49      2.01 o 
  -3   7   5       18.74       19.44      1.90 o 
  -2   7   5        1.24        0.44      1.04 o 
  -1   7   5       21.72       14.24      4.55 o 
   0   7   5       22.13       23.30      1.42 o 
   1   7   5       42.71       46.42      1.66 o 
   2   7   5        2.68        3.99      1.59 o 
   3   7   5      111.04      104.27      3.26 o 
   4   7   5       61.79       63.22      2.78 o 
   5   7   5        3.45        3.93      2.64 o 
  -6   8   5        0.33        0.83      1.91 o 
  -5   8   5        1.37        0.03      1.49 o 
  -4   8   5       35.07       29.70      5.77 o 
  -3   8   5       10.66       13.45      1.68 o 
  -2   8   5        9.14       10.22      1.86 o 
  -1   8   5       37.75       46.08      2.87 o 
   0   8   5      148.77      161.89      4.00 o 
   1   8   5       28.23       31.27      1.45 o 
   2   8   5       21.82       20.59      1.27 o 
   3   8   5      149.21      147.13      3.74 o 
   4   8   5        9.93       11.63      2.02 o 
   5   8   5        6.27        4.08      2.28 o 
  -5   9   5        1.92        2.70      2.08 o 
  -4   9   5       32.60       34.17      3.42 o 
  -3   9   5        8.98       13.10      2.17 o 
  -2   9   5      135.71      141.17      4.46 o 
  -1   9   5       85.93       94.04      9.53 o 
   0   9   5       19.70       23.21      2.39 o 
   1   9   5       21.56       22.42      1.55 o 
   2   9   5        2.58        2.12      1.51 o 
   3   9   5       17.89       18.62      1.43 o 
   4   9   5       30.49       30.37      4.02 o 
   5   9   5        5.58        3.94      2.28 o 
  -5  10   5        0.41        0.00      1.80 o 
  -4  10   5       16.91       11.38      2.30 o 
  -3  10   5       43.95       38.92      3.48 o 
  -2  10   5       55.92       49.04      9.84 o 
  -1  10   5        8.23        5.96      1.30 o 
   0  10   5      374.22      398.54      8.26 o 
   1  10   5      278.54      293.19      6.50 o 
   2  10   5      200.18      207.40      5.13 o 
   3  10   5       25.59       26.35      3.33 o 
   4  10   5        5.35        3.99      3.01 o 
   5  10   5        0.27        3.43      2.15 o 
  -5  11   5        0.14        1.50      1.89 o 
  -4  11   5        2.74        1.94      1.89 o 
  -3  11   5       95.25      100.27      5.12 o 
  -2  11   5      292.49      283.40      7.77 o 
  -1  11   5        7.63        8.83      1.79 o 
   0  11   5       16.10       17.25      1.53 o 
   1  11   5       20.09       24.14      1.68 o 
   2  11   5        8.18        5.89      1.33 o 
   3  11   5       12.64       15.14      2.09 o 
   4  11   5        3.09        1.54      1.89 o 
   5  11   5        4.27        3.22      2.20 o 
  -5  12   5        8.78       11.80      2.65 o 
  -4  12   5        2.46        2.43      1.84 o 
  -3  12   5       22.59       26.63      3.07 o 
  -2  12   5       77.88       74.08      3.36 o 
  -1  12   5      116.98       97.15      3.81 o 
   0  12   5      141.13      152.24      4.03 o 
   1  12   5      130.68      117.75      3.50 o 
   2  12   5       99.65       99.28      3.31 o 
   3  12   5       12.76       12.30      1.94 o 
   4  12   5        2.68        3.67      2.51 o 
  -5  13   5        2.49        1.80      4.18 o 
  -4  13   5       10.86       14.45      2.69 o 
  -3  13   5       34.65       35.70      3.41 o 
  -2  13   5       55.92       63.57      3.98 o 
  -1  13   5       52.42       53.95      2.65 o 
   0  13   5       46.45       62.27      2.49 o 
   1  13   5       44.11       42.12      2.24 o 
   2  13   5       14.34       13.32      1.57 o 
   3  13   5        1.29        0.41      1.37 o 
   4  13   5        4.02        2.66      2.09 o 
  -5  14   5        0.86        0.00      2.01 o 
  -4  14   5        3.32        1.49      2.01 o 
  -3  14   5       22.85       21.43      2.85 o 
  -2  14   5        9.24        8.85      2.03 o 
  -1  14   5       38.63       45.28      3.47 o 
   0  14   5       71.60       78.37      2.77 o 
   1  14   5       35.62       36.63      2.17 o 
   2  14   5        0.82        1.71      1.14 o 
   3  14   5        4.86        3.75      1.55 o 
   4  14   5        0.49        0.00      1.77 o 
  -4  15   5        2.58        0.98      1.99 o 
  -3  15   5       12.84        7.45      2.15 o 
  -2  15   5       16.57       15.23      2.52 o 
  -1  15   5      147.13      168.21      5.57 o 
   0  15   5       44.54       46.48      2.27 o 
   1  15   5        5.09        3.09      1.33 o 
   2  15   5       15.58       15.81      1.76 o 
   3  15   5        8.55       12.01      2.06 o 
   4  15   5        7.68       12.75      3.00 o 
  -4  16   5        3.78        1.02      2.38 o 
  -3  16   5        4.24        4.03      1.83 o 
  -2  16   5       18.14       20.77      6.53 o 
  -1  16   5       37.26       31.93      2.63 o 
   0  16   5       69.54       67.45      2.77 o 
   1  16   5       45.07       52.92      2.26 o 
   2  16   5       37.99       32.09      2.32 o 
   3  16   5        9.24       12.00      3.46 o 
   4  16   5        1.01        3.02      4.73 o 
  -4  17   5       12.35       12.82      2.63 o 
  -3  17   5       18.93       16.42      3.10 o 
  -2  17   5        0.56        1.98      1.91 o 
  -1  17   5       77.05       74.33      4.32 o 
   0  17   5        1.66        3.04      1.20 o 
   1  17   5        0.10        1.78      1.00 o 
   2  17   5        4.44        3.75      1.61 o 
   3  17   5        6.18        7.27      1.92 o 
  -4  18   5        0.74        0.00      1.76 o 
  -3  18   5        0.21        0.00      4.27 o 
  -2  18   5        1.26        0.40      1.87 o 
  -1  18   5       16.80       19.11      2.71 o 
   0  18   5       43.00       46.08      2.44 o 
   1  18   5        7.86        7.92      1.48 o 
   2  18   5       15.13       16.09      2.90 o 
   3  18   5        7.16        6.33      1.99 o 
  -3  19   5        7.24        0.59      1.93 o 
  -2  19   5        0.22        0.93      1.78 o 
  -1  19   5       23.73       27.46      3.12 o 
   0  19   5       14.46       16.27      2.25 o 
   1  19   5        2.80        2.12      1.36 o 
   2  19   5        7.05        8.11      1.83 o 
   3  19   5        2.45        0.26      1.74 o 
  -3  20   5        3.66        0.89      2.13 o 
  -2  20   5        4.76        5.25      4.18 o 
  -1  20   5       12.13       17.52      4.02 o 
   0  20   5        4.27        2.64      1.62 o 
   1  20   5       11.76       15.22      1.83 o 
   2  20   5       11.75        8.85      2.07 o 
  -2  21   5        0.54        2.51      2.03 o 
  -1  21   5       10.17       12.03      2.65 o 
   0  21   5       13.48       19.16      5.27 o 
   1  21   5        0.19        2.14      2.21 o 
   2  21   5        7.47        6.61      2.07 o 
  -2  22   5        2.66        4.84      2.45 o 
  -1  22   5        1.58        0.47      2.14 o 
   0  22   5        0.81        1.16      2.03 o 
   1  22   5        4.89        2.29      2.23 o 
  -1  23   5        0.99        3.05      2.33 o 
   0  23   5        1.54        0.00      2.03 o 
  -6   0   6        1.08        3.68      3.35 o 
  -5   0   6       15.90       14.14      4.02 o 
  -4   0   6        7.22        6.32      2.09 o 
  -3   0   6      102.51      102.16      4.91 o 
  -2   0   6       76.44       82.93      4.08 o 
  -1   0   6       12.63       18.68      3.05 o 
   0   0   6       62.99       45.85      2.93 o 
   1   0   6       20.37       17.91      2.51 o 
   2   0   6        0.68        0.39      1.22 o 
   3   0   6       31.35       27.54      4.52 o 
   4   0   6       12.96        9.23      2.17 o 
   5   0   6        0.42        0.00      3.39 o 
  -6   1   6        2.88        0.55      2.31 o 
  -5   1   6        0.11        1.18      1.61 o 
  -4   1   6       35.27       34.97      2.54 o 
  -3   1   6       13.11       18.66      2.22 o 
  -2   1   6       76.52       68.94      2.62 o 
  -1   1   6       57.86       54.30      2.15 o 
   0   1   6       39.04       41.75      5.06 o 
   1   1   6       81.15       72.86      4.77 o 
   2   1   6      107.29      108.68      3.31 o 
   3   1   6       49.92       48.24      2.34 o 
   4   1   6        0.53        0.14      1.11 o 
   5   1   6        0.85        0.00      1.65 o 
  -6   2   6        0.29        0.00      2.18 o 
  -5   2   6        2.46        2.46      1.88 o 
  -4   2   6        3.06        2.62      1.26 o 
  -3   2   6      203.10      218.93      5.69 o 
  -2   2   6       28.19       30.99      1.95 o 
  -1   2   6       65.31       68.74      2.43 o 
   0   2   6      161.41      178.73      5.62 o 
   1   2   6       37.44       48.27      2.38 o 
   2   2   6      340.68      347.09      7.51 o 
   3   2   6       53.30       59.10      2.60 o 
   4   2   6       15.97       14.71      1.80 o 
   5   2   6        1.71        2.65      1.65 o 
  -6   3   6        7.40        8.41      2.81 o 
  -5   3   6        0.94        0.23      1.51 o 
  -4   3   6       13.96       13.95      1.77 o 
  -3   3   6       60.93       60.14      3.14 o 
  -2   3   6       89.98      107.05      3.42 o 
  -1   3   6       91.34       92.20      2.91 o 
   0   3   6      191.07      208.82      5.01 o 
   1   3   6       47.50       33.38     12.17 o 
   2   3   6       82.08       90.14      2.98 o 
   3   3   6      156.36      145.48      4.13 o 
   4   3   6        2.81        1.61      1.21 o 
   5   3   6        1.70        1.05      1.40 o 
  -6   4   6        7.42        4.05      5.27 o 
  -5   4   6       10.19       10.76      4.25 o 
  -4   4   6        0.63        0.00      1.46 o 
  -3   4   6        5.35       10.35      1.48 o 
  -2   4   6       11.79       10.86      1.39 o 
  -1   4   6      246.36      249.79      5.76 o 
   0   4   6       13.37       10.14      2.68 o 
   1   4   6       63.71       63.85     13.72 o 
   2   4   6       44.65       45.16      2.11 o 
   3   4   6        4.46        7.90      1.31 o 
   4   4   6        0.69        0.00      1.09 o 
   5   4   6       20.34       19.29      2.00 o 
  -5   5   6       22.84       21.16      3.35 o 
  -4   5   6       16.20       16.00      2.18 o 
  -3   5   6       42.55       46.87      2.24 o 
  -2   5   6       28.32       32.64      2.03 o 
  -1   5   6        0.84        0.43      0.78 o 
   1   5   6       59.62       62.59      5.86 o 
   2   5   6       65.91       58.12      2.43 o 
   3   5   6      145.66      132.60      3.92 o 
   4   5   6        7.60        6.62      1.37 o 
   5   5   6        7.00        9.52      5.65 o 
  -5   6   6       11.18       11.34      2.55 o 
  -4   6   6        8.65        9.69      1.95 o 
  -3   6   6        4.51        6.64      1.21 o 
  -2   6   6       16.37       17.90      1.88 o 
  -1   6   6        2.33        1.64      0.98 o 
   0   6   6       85.53       93.60      2.82 o 
   1   6   6       26.91       26.40      3.80 o 
   2   6   6       24.64       23.74      1.65 o 
   3   6   6       46.49       50.46      2.42 o 
   4   6   6        6.90        4.15      1.33 o 
   5   6   6        5.03        8.79      2.66 o 
  -5   7   6       16.37       19.34      2.56 o 
  -4   7   6       48.68       48.40      3.58 o 
  -3   7   6       61.98       66.36      3.23 o 
  -2   7   6        1.00        0.98      1.37 o 
   0   7   6       30.09       29.35      1.69 o 
   1   7   6        2.27        3.14      0.92 o 
   2   7   6       19.30       17.10      1.46 o 
   3   7   6       10.54       11.04      1.41 o 
   4   7   6        5.94        3.69      2.64 o 
   5   7   6        3.36        3.23      4.14 o 
  -5   8   6        9.26        7.58      2.02 o 
  -4   8   6        0.34        0.00      1.66 o 
  -3   8   6       42.90       39.73      2.76 o 
  -2   8   6       38.57       47.62      2.75 o 
  -1   8   6       34.86       32.29      8.82 o 
   0   8   6        1.64        3.35      0.94 o 
   1   8   6       15.29       16.50      1.23 o 
   2   8   6        3.37        2.94      1.32 o 
   3   8   6       24.01       24.42      1.84 o 
   4   8   6       16.44       18.60      2.38 o 
   5   8   6        1.24        0.67      2.34 o 
  -5   9   6        8.13        9.72      2.88 o 
  -4   9   6       24.55       22.63      5.52 o 
  -3   9   6       12.16       13.22      2.33 o 
  -2   9   6       72.90       72.19      3.39 o 
  -1   9   6       32.05       32.07      2.41 o 
   0   9   6       13.52       21.25      1.55 o 
   1   9   6       17.71       19.23      1.46 o 
   2   9   6       38.06       41.53      2.84 o 
   3   9   6       25.16       16.35      2.12 o 
   4   9   6       12.42        8.57      2.27 o 
  -5  10   6        0.24        0.00      1.85 o 
  -4  10   6        0.15        2.91      2.43 o 
  -3  10   6       28.81       28.51      3.13 o 
  -2  10   6       48.68       38.63      2.37 o 
  -1  10   6      111.24      105.31      6.40 o 
   0  10   6       42.99       41.58      2.32 o 
   1  10   6        5.66        5.28      0.99 o 
   2  10   6        4.48        2.30      1.37 o 
   3  10   6        0.41        0.00      1.47 o 
   4  10   6        2.50        4.63      2.68 o 
  -5  11   6        2.02        0.00      1.93 o 
  -4  11   6       36.71       29.46      3.54 o 
  -3  11   6        9.19        4.80      1.99 o 
  -2  11   6      133.27      124.61      3.96 o 
  -1  11   6       25.25       29.21      2.44 o 
   0  11   6       36.13       46.11      2.19 o 
   1  11   6       15.51       17.94      1.59 o 
   2  11   6       17.89       19.08      3.61 o 
   3  11   6       19.07       16.29      2.73 o 
   4  11   6        1.84        0.66      1.97 o 
  -5  12   6        0.50        0.00      3.77 o 
  -4  12   6        5.96        7.26      2.28 o 
  -3  12   6        9.09        8.01      2.18 o 
  -2  12   6       72.93       84.20      3.81 o 
  -1  12   6       84.78       94.51      3.97 o 
   0  12   6       76.91       77.00      2.79 o 
   1  12   6       27.76       26.17      1.88 o 
   2  12   6        7.08       10.01      1.47 o 
   3  12   6        4.18        1.92      1.58 o 
   4  12   6        2.61        1.93      2.20 o 
  -4  13   6        1.11        1.51      1.93 o 
  -3  13   6        4.23        8.34      2.27 o 
  -2  13   6        2.59        6.18      1.93 o 
  -1  13   6      139.43      140.89      5.05 o 
   0  13   6       40.15       40.02      2.24 o 
   1  13   6       46.09       54.48      2.53 o 
   2  13   6        5.93        7.52      1.42 o 
   3  13   6        1.42        4.27      2.72 o 
   4  13   6        0.29        0.00      4.43 o 
  -4  14   6        0.17        0.00      1.99 o 
  -3  14   6       35.67       27.26      3.23 o 
  -2  14   6        5.39        4.08      1.85 o 
  -1  14   6       45.06       45.37      2.65 o 
   0  14   6        0.06        0.92      1.06 o 
   1  14   6       59.10       63.65      2.86 o 
   2  14   6        1.07        2.15      1.66 o 
   3  14   6        1.41        0.03      1.97 o 
   4  14   6        3.00        0.00      2.12 o 
  -4  15   6        7.12        9.67      3.51 o 
  -3  15   6       15.72       15.83      2.79 o 
  -2  15   6        1.86        3.73      1.96 o 
  -1  15   6        6.63        6.81      1.72 o 
   0  15   6       34.90       40.14      2.37 o 
   1  15   6       10.08       11.61      1.58 o 
   2  15   6        8.84        6.38      1.49 o 
   3  15   6        2.05        2.11      2.04 o 
  -4  16   6        4.84        8.92      2.93 o 
  -3  16   6        8.98        9.93      2.45 o 
  -2  16   6        6.63        3.31      3.60 o 
  -1  16   6       33.00       35.47      2.94 o 
   0  16   6       26.96       26.22      1.84 o 
   1  16   6       14.73       13.40      1.84 o 
   2  16   6       12.38       10.11      1.66 o 
   3  16   6        0.90        1.39      2.59 o 
  -3  17   6        1.10        0.00      1.92 o 
  -2  17   6        1.61        0.55      1.95 o 
  -1  17   6       20.69       20.54      2.87 o 
   0  17   6       30.68       33.56      2.17 o 
   1  17   6        1.91        0.00      1.17 o 
   2  17   6        6.56        5.56      1.68 o 
   3  17   6       20.69       22.74      3.45 o 
  -3  18   6        4.01        5.23      2.26 o 
  -2  18   6        1.74        4.80      2.17 o 
  -1  18   6       14.55       17.98      2.79 o 
   0  18   6       13.43       12.73      1.67 o 
   1  18   6        5.51        6.31      1.35 o 
   2  18   6        7.27       10.08      1.95 o 
  -3  19   6        1.93        1.65      2.25 o 
  -2  19   6        2.70        3.33      2.10 o 
  -1  19   6        1.93        3.84      1.93 o 
   0  19   6        1.69        0.61      1.38 o 
   1  19   6        1.69        0.30      1.33 o 
   2  19   6        0.53        0.07      1.58 o 
  -2  20   6        1.38        1.27      2.09 o 
  -1  20   6        2.30        0.51      1.97 o 
   0  20   6        0.49        2.82      1.80 o 
   1  20   6        2.60        4.06      1.58 o 
  -1  21   6        5.73        6.96      2.43 o 
   0  21   6        8.65        5.80      2.43 o 
   1  21   6        2.13        1.88      2.13 o 
  -5   0   7        0.00        0.00      2.76 o 
  -4   0   7        1.18        3.38      1.69 o 
  -3   0   7       67.51       60.37      3.96 o 
  -2   0   7      396.96      388.06     12.23 o 
  -1   0   7      250.37      255.46      6.12 o 
   0   0   7       12.40        9.21      3.89 o 
   1   0   7       52.33       46.11      5.02 o 
   2   0   7       72.24       65.97      6.40 o 
   3   0   7        0.43        0.00      1.48 o 
   4   0   7       11.98       11.76      2.46 o 
  -5   1   7        0.31        0.00      2.03 o 
  -4   1   7        9.76       10.29      1.35 o 
  -3   1   7       29.47       32.33      2.32 o 
  -2   1   7      137.68      143.82      4.26 o 
  -1   1   7       41.44       54.38      2.42 o 
   0   1   7       21.07       18.59      3.32 o 
   1   1   7      172.80      176.04      5.47 o 
   2   1   7      122.51      128.93      3.85 o 
   3   1   7        3.02        2.67      1.20 o 
   4   1   7        1.92        0.50      1.23 o 
  -5   2   7        2.23        0.57      1.83 o 
  -4   2   7        1.21        2.94      1.27 o 
  -3   2   7       13.42       12.51      2.90 o 
  -2   2   7       87.89       85.59      3.17 o 
  -1   2   7      132.80      129.87      3.76 o 
   0   2   7       26.73       25.87      3.52 o 
   1   2   7       62.60       63.47      3.14 o 
   2   2   7       37.29       36.31      2.20 o 
   3   2   7       45.89       39.81      2.40 o 
   4   2   7        2.32        4.35      1.38 o 
  -5   3   7        0.36        0.00      1.69 o 
  -4   3   7        4.69        7.85      1.70 o 
  -3   3   7       34.50       35.68      2.44 o 
  -2   3   7        0.89        0.77      1.13 o 
  -1   3   7       11.49       11.63      1.37 o 
   0   3   7       23.27       22.17      2.13 o 
   1   3   7        5.79        7.83      1.54 o 
   2   3   7        5.69        5.53      1.28 o 
   3   3   7      105.27       99.10      3.44 o 
   4   3   7        3.43        3.44      1.37 o 
  -5   4   7        0.43        0.28      1.70 o 
  -4   4   7       14.75       13.36      2.93 o 
  -3   4   7        7.40        8.82      1.50 o 
  -2   4   7       14.84       17.72      1.72 o 
  -1   4   7       13.27       12.58      1.41 o 
   0   4   7       48.73       44.52      2.03 o 
   1   4   7       49.45       49.55      2.97 o 
   2   4   7       14.02       15.15      1.55 o 
   3   4   7        5.62        7.71      1.43 o 
   4   4   7       11.35        8.74      1.53 o 
  -5   5   7        6.56        6.23      1.97 o 
  -4   5   7       21.70       22.64      2.59 o 
  -3   5   7        3.43        2.50      1.33 o 
  -2   5   7        1.22        0.77      1.14 o 
  -1   5   7        1.69        0.00      1.02 o 
   0   5   7       32.31       31.52      2.36 o 
   1   5   7        8.46        8.23      1.57 o 
   2   5   7        6.49        7.14      1.24 o 
   3   5   7        2.11        0.00      1.14 o 
   4   5   7        8.71        8.43      1.57 o 
  -5   6   7        2.18        4.60      1.91 o 
  -4   6   7        3.78        2.65      1.76 o 
  -3   6   7       27.20       28.46      2.19 o 
  -2   6   7      106.99      122.52      3.88 o 
  -1   6   7       39.90       44.53      2.39 o 
   0   6   7       20.19       21.67      1.91 o 
   1   6   7       76.77       68.41      3.33 o 
   2   6   7       17.31       16.26      1.97 o 
   3   6   7        3.08        3.48      1.23 o 
   4   6   7        1.95        2.12      1.58 o 
  -5   7   7        4.14        1.66      1.91 o 
  -4   7   7       11.31        8.74      2.48 o 
  -3   7   7       15.57       16.03      1.65 o 
  -2   7   7       27.51       24.42      1.99 o 
  -1   7   7       11.71       11.42      1.45 o 
   0   7   7        5.33        5.16      1.29 o 
   1   7   7        8.71        8.96      1.58 o 
   2   7   7        4.07        3.63      1.44 o 
   3   7   7        0.63        1.72      1.32 o 
   4   7   7       15.58       12.52      2.20 o 
  -5   8   7        5.19        3.93      2.09 o 
  -4   8   7        8.79        8.36      2.03 o 
  -3   8   7       38.67       37.13      2.52 o 
  -2   8   7       51.22       47.75      3.11 o 
  -1   8   7        8.54        7.23      2.06 o 
   0   8   7       19.35       18.20      1.86 o 
   1   8   7        9.26        9.15      1.68 o 
   2   8   7        6.68       10.84      1.81 o 
   3   8   7        4.83        3.70      1.22 o 
   4   8   7        2.93        2.77      1.88 o 
  -5   9   7        0.57        0.43      1.84 o 
  -4   9   7        7.06        8.06      2.02 o 
  -3   9   7       21.90       17.61      2.65 o 
  -2   9   7       64.96       70.83      3.54 o 
  -1   9   7        8.59        5.73      1.46 o 
   0   9   7       89.40      100.86      3.94 o 
   1   9   7       26.64       24.96      2.36 o 
   2   9   7        7.28        4.80      1.62 o 
   3   9   7        6.53        5.30      1.65 o 
   4   9   7        0.01        0.51      2.43 o 
  -5  10   7        1.43        0.00      1.80 o 
  -4  10   7        0.58        0.72      1.89 o 
  -3  10   7        0.16        0.76      1.92 o 
  -2  10   7       31.00       25.85      2.50 o 
  -1  10   7       38.29       41.51      2.87 o 
   0  10   7        2.68        1.64      1.31 o 
   1  10   7       16.45       15.81      2.49 o 
   2  10   7        0.05        0.00      1.55 o 
   3  10   7        0.51        1.90      1.61 o 
   4  10   7        0.12        0.01      2.01 o 
  -4  11   7        0.49        0.00      1.85 o 
  -3  11   7       10.62       13.09      2.59 o 
  -2  11   7        6.41        5.40      3.01 o 
  -1  11   7       32.89       33.25      2.62 o 
   0  11   7       19.27       19.49      2.11 o 
   1  11   7        6.51        6.80      1.41 o 
   2  11   7        3.57        3.40      1.58 o 
   3  11   7        2.67        1.87      1.59 o 
   4  11   7        0.72        0.00      2.18 o 
  -4  12   7        1.20        3.76      2.31 o 
  -3  12   7        3.21        0.00      2.43 o 
  -2  12   7        2.85        5.29      1.70 o 
  -1  12   7        6.50        6.99      1.92 o 
   0  12   7       11.26       11.13      1.79 o 
   1  12   7       17.74       20.22      1.58 o 
   2  12   7        0.60        1.90      1.55 o 
   3  12   7        3.38        0.43      1.57 o 
  -4  13   7        0.44        0.00      1.98 o 
  -3  13   7       20.02       18.43      2.85 o 
  -2  13   7        9.42        7.85      1.83 o 
  -1  13   7       40.89       36.81      4.30 o 
   0  13   7       16.02       16.08      2.10 o 
   1  13   7       29.76       29.76      1.86 o 
   2  13   7       26.81       30.65      2.78 o 
   3  13   7        2.82        0.00      2.93 o 
  -4  14   7        0.58        2.48      2.34 o 
  -3  14   7       21.45       17.55      2.88 o 
  -2  14   7       14.52       10.75      2.43 o 
  -1  14   7        0.26        2.05      1.55 o 
   0  14   7       27.86       29.49      2.64 o 
   1  14   7       21.79       24.96      1.78 o 
   2  14   7        0.78        1.04      1.53 o 
   3  14   7        3.24        0.70      2.01 o 
  -3  15   7        5.58        0.00      2.13 o 
  -2  15   7       10.60       16.67      4.94 o 
  -1  15   7       10.07       11.99      1.83 o 
   0  15   7       32.52       31.16      2.79 o 
   1  15   7       22.98       25.70      1.83 o 
   2  15   7        1.07        1.34      1.54 o 
   3  15   7        1.41        2.70      2.19 o 
  -3  16   7        4.46        4.14      2.25 o 
  -2  16   7        8.97       10.06      2.47 o 
  -1  16   7        7.72        9.59      1.98 o 
   0  16   7        6.83        4.67      1.75 o 
   1  16   7       11.81       17.15      2.25 o 
   2  16   7        0.81        0.00      1.63 o 
  -3  17   7        0.81        1.21      2.68 o 
  -2  17   7        6.35       10.56      2.50 o 
  -1  17   7        0.62        1.53      1.99 o 
   0  17   7       14.44       10.95      1.89 o 
   1  17   7        4.48        3.10      1.78 o 
   2  17   7        2.02        1.77      2.09 o 
  -2  18   7        1.66        1.60      2.21 o 
  -1  18   7        3.06        6.38      3.39 o 
   0  18   7       16.94       21.79      2.32 o 
   1  18   7        5.16        4.86      1.54 o 
  -2  19   7        0.16        1.66      2.41 o 
  -1  19   7        0.60        3.03      2.24 o 
   0  19   7       20.33       20.56      2.70 o 
   1  19   7        5.29        2.33      1.41 o 
  -5   0   8        1.37        0.00      3.35 o 
  -4   0   8        4.89        5.24      2.42 o 
  -3   0   8       51.09       53.33      4.89 o 
  -2   0   8       14.92       14.48      2.59 o 
  -1   0   8        9.21        9.19      1.97 o 
   0   0   8        9.43        9.12      3.10 o 
   1   0   8        3.10        2.26      2.93 o 
   2   0   8       92.00       97.48      4.94 o 
   3   0   8       13.03        9.67      2.20 o 
   4   0   8       11.96       18.17      2.85 o 
  -5   1   8        0.87        4.30      2.66 o 
  -4   1   8        4.78        5.10      1.48 o 
  -3   1   8        4.05        1.01      1.32 o 
  -2   1   8       18.61       17.09      1.77 o 
  -1   1   8       57.16       53.96      2.73 o 
   0   1   8       37.92       37.86      5.10 o 
   1   1   8       49.00       46.12      4.20 o 
   2   1   8       95.97       90.74      3.78 o 
   3   1   8       21.91       20.01      1.96 o 
   4   1   8       12.69       14.47      1.93 o 
  -5   2   8        2.61        1.52      1.98 o 
  -4   2   8        1.98        1.88      1.41 o 
  -3   2   8        3.53        3.91      1.42 o 
  -2   2   8      107.00      106.14      2.99 o 
  -1   2   8        0.97        0.26      0.81 o 
   0   2   8        2.77        5.38      2.09 o 
   1   2   8       69.62       75.60      4.90 o 
   2   2   8       72.37       74.67      3.05 o 
   3   2   8        2.77        3.07      1.33 o 
   4   2   8        7.34        7.81      2.39 o 
  -5   3   8        1.53        1.29      1.93 o 
  -4   3   8        2.23        3.98      1.59 o 
  -3   3   8       23.42       20.98      2.86 o 
  -2   3   8       50.72       49.92      2.74 o 
  -1   3   8       32.96       29.39      1.99 o 
   0   3   8       41.07       39.45      3.87 o 
   1   3   8       23.25       24.06      2.91 o 
   2   3   8       11.31       10.90      1.55 o 
   3   3   8        1.45        1.19      1.23 o 
   4   3   8        0.48        0.35      1.35 o 
  -5   4   8        3.24        3.22      2.10 o 
  -4   4   8       10.04        9.81      2.20 o 
  -3   4   8       17.09       19.24      2.01 o 
  -2   4   8       23.14       23.81      2.07 o 
  -1   4   8       48.45       49.56      2.99 o 
   0   4   8       13.80       13.59      2.60 o 
   1   4   8       10.79       10.30      1.83 o 
   2   4   8        1.50        0.63      1.47 o 
   3   4   8        3.00        2.01      1.27 o 
   4   4   8        9.92        7.51      1.64 o 
  -4   5   8        7.91        6.11      2.17 o 
  -3   5   8       50.25       53.11      3.04 o 
  -2   5   8        6.31        5.22      1.41 o 
  -1   5   8       24.13       23.87      2.59 o 
   0   5   8      128.82      136.86      6.66 o 
   1   5   8       19.40       20.80      2.23 o 
   2   5   8       13.92       11.98      2.04 o 
   3   5   8        4.87        1.48      1.57 o 
   4   5   8        6.51        7.72      1.86 o 
  -4   6   8        4.46        6.74      2.03 o 
  -3   6   8       18.04       20.16      2.13 o 
  -2   6   8       32.03       35.32      2.42 o 
  -1   6   8        0.78        1.32      1.26 o 
   0   6   8       58.01       53.11      3.14 o 
   1   6   8        7.08        9.68      1.82 o 
   2   6   8        0.57        0.45      1.49 o 
   3   6   8        3.82        2.26      1.32 o 
  -4   7   8        0.85        0.00      1.54 o 
  -3   7   8       10.53       11.69      1.76 o 
  -2   7   8       32.15       36.28      2.46 o 
  -1   7   8       31.15       26.60      2.40 o 
   0   7   8       26.80       27.65      2.39 o 
   1   7   8       63.87       70.35      5.78 o 
   2   7   8        7.60        6.87      1.80 o 
   3   7   8        6.16        5.83      2.16 o 
  -4   8   8        3.45        3.47      2.14 o 
  -3   8   8        0.91        0.00      1.32 o 
  -2   8   8        2.67        2.00      1.37 o 
  -1   8   8       36.02       41.02      4.43 o 
   0   8   8       20.59       22.44      3.46 o 
   1   8   8        2.54        1.75      1.54 o 
   2   8   8        0.56        1.07      1.54 o 
   3   8   8        0.57        0.29      1.55 o 
  -4   9   8        2.50        2.42      1.78 o 
  -3   9   8        5.71        6.02      1.62 o 
  -2   9   8       15.51       17.70      1.95 o 
  -1   9   8        1.19        1.83      1.44 o 
   0   9   8       83.49       82.05      5.41 o 
   1   9   8       55.68       53.24      3.28 o 
   2   9   8        3.11        3.11      1.56 o 
   3   9   8        3.94        2.38      1.76 o 
  -4  10   8        1.91        3.25      1.89 o 
  -3  10   8        0.92        1.85      1.49 o 
  -2  10   8       31.96       28.01      2.66 o 
  -1  10   8       18.00       18.25      2.90 o 
   0  10   8        1.71        3.53      2.39 o 
   1  10   8       15.24       15.74      2.21 o 
   2  10   8        6.34        8.84      1.95 o 
   3  10   8        0.79        1.59      2.62 o 
  -4  11   8        0.58        1.13      1.78 o 
  -3  11   8        7.27        7.66      2.47 o 
  -2  11   8        9.88        8.15      2.02 o 
  -1  11   8        7.15        5.41      1.78 o 
   0  11   8       16.48       19.66      3.33 o 
   1  11   8        4.19        3.11      2.21 o 
   2  11   8        3.66        8.71      1.99 o 
   3  11   8        1.69        0.00      2.79 o 
  -3  12   8        0.64        1.59      2.07 o 
  -2  12   8        7.19       12.23      2.57 o 
  -1  12   8        2.18        1.53      1.55 o 
   0  12   8        1.17        1.06      2.27 o 
   1  12   8        7.04        6.05      2.33 o 
   2  12   8        5.68        7.62      2.06 o 
   3  12   8        2.55        2.43      2.21 o 
  -3  13   8        0.02        0.00      1.98 o 
  -2  13   8        1.96        2.34      1.75 o 
  -1  13   8        6.26        6.67      1.87 o 
   0  13   8        3.20        2.16      1.61 o 
   1  13   8        9.16        9.31      2.02 o 
   2  13   8        2.85        2.09      1.74 o 
  -3  14   8        0.27        0.30      3.60 o 
  -2  14   8       14.13       12.77      2.28 o 
  -1  14   8        3.22        4.79      1.85 o 
   0  14   8       15.60       12.53      2.17 o 
   1  14   8        2.26        3.59      1.84 o 
   2  14   8        1.64        2.05      1.88 o 
  -2  15   8        1.10        1.93      2.64 o 
  -1  15   8        3.04        0.00      1.82 o 
   0  15   8       12.02       10.87      2.18 o 
   1  15   8        9.35       10.36      2.25 o 
   2  15   8        1.92        0.00      1.76 o 
  -2  16   8        1.06        0.00      2.04 o 
  -1  16   8        2.32        0.52      1.76 o 
   0  16   8       13.43       19.75      2.62 o 
   1  16   8        1.15        0.38      1.43 o 
  -1  17   8        2.67        0.07      4.04 o 
   0  17   8        1.62        2.44      2.03 o 
  -4   0   9        0.02        0.00      3.01 o 
  -3   0   9        6.54        7.70      2.57 o 
  -2   0   9       11.99       14.07      2.23 o 
  -1   0   9       34.91       31.54      5.27 o 
   0   0   9        0.21        0.84      2.68 o 
   1   0   9        7.99        6.69      3.43 o 
   2   0   9        0.12        0.00      1.73 o 
   3   0   9        9.02        6.78      2.68 o 
  -4   1   9        9.80       13.88      2.14 o 
  -3   1   9        9.36        8.54      1.80 o 
  -2   1   9       42.50       41.31      2.67 o 
  -1   1   9        0.87        1.11      2.05 o 
   0   1   9        0.51        0.00      2.01 o 
   1   1   9        0.93        3.28      2.31 o 
   2   1   9        9.29        5.13      1.92 o 
   3   1   9        7.28        6.68      1.60 o 
  -4   2   9        1.25        1.89      1.91 o 
  -3   2   9       14.06       15.06      2.01 o 
  -2   2   9        2.32        2.62      1.75 o 
  -1   2   9       12.11       12.10      2.78 o 
   0   2   9        0.50        0.00      1.89 o 
   1   2   9       15.63       10.48      2.75 o 
   2   2   9       15.07       18.13      2.38 o 
   3   2   9       16.33       15.97      1.95 o 
  -4   3   9        4.01        4.85      2.17 o 
  -3   3   9       15.67       16.42      2.07 o 
  -2   3   9       16.30       14.32      2.23 o 
  -1   3   9       26.49       26.84      2.39 o 
   0   3   9        8.34        8.22      3.51 o 
   1   3   9       19.40       27.09      3.75 o 
   2   3   9        1.15        1.65      1.64 o 
   3   3   9        8.19        8.59      1.78 o 
  -4   4   9        1.23        2.20      1.71 o 
  -3   4   9        0.14        0.46      1.45 o 
  -2   4   9       33.74       30.23      4.05 o 
  -1   4   9       23.02       21.60      2.35 o 
   0   4   9        3.02        3.29      2.24 o 
   1   4   9       60.27       61.50      5.29 o 
   2   4   9       20.46       24.15      3.58 o 
   3   4   9        4.54        4.95      1.58 o 
  -4   5   9        1.14        0.18      1.65 o 
  -3   5   9       14.69       16.80      2.09 o 
  -2   5   9        0.02        0.00      1.48 o 
  -1   5   9       47.49       45.87      4.52 o 
   0   5   9        4.56        1.76      2.17 o 
   1   5   9       24.16       21.60      3.43 o 
   2   5   9        2.23        2.02      1.64 o 
   3   5   9        0.56        0.23      1.77 o 
  -4   6   9        0.20        0.00      1.76 o 
  -3   6   9       20.59       15.18      1.98 o 
  -2   6   9       42.90       45.14      3.89 o 
  -1   6   9        4.42        1.96      2.42 o 
   0   6   9       56.94       62.53      5.21 o 
   1   6   9       19.13       16.38      3.25 o 
   2   6   9        4.47        5.02      2.64 o 
   3   6   9        1.04        0.15      1.73 o 
  -3   7   9        0.67        2.40      1.74 o 
  -2   7   9        3.75        3.40      1.77 o 
  -1   7   9        8.98        8.82      2.65 o 
   0   7   9        7.81        4.10      2.43 o 
   1   7   9        9.60       10.65      2.93 o 
   2   7   9        1.91        2.46      1.71 o 
  -3   8   9        0.65        1.33      1.72 o 
  -2   8   9        2.00        1.71      1.77 o 
  -1   8   9        0.67        0.00      1.91 o 
   0   8   9       27.05       28.52      5.82 o 
   1   8   9        0.45        0.00      1.46 o 
   2   8   9        0.76        0.63      1.66 o 
  -3   9   9        2.30        0.09      1.45 o 
  -2   9   9        9.09        8.21      2.07 o 
  -1   9   9        1.60        0.00      2.19 o 
   0   9   9        0.89        2.13      1.48 o 
   1   9   9        0.25        0.00      1.45 o 
   2   9   9        1.15        0.00      1.61 o 
  -3  10   9        1.56        0.53      1.58 o 
  -2  10   9        3.69        1.47      1.78 o 
  -1  10   9        9.66       11.94      3.25 o 
   0  10   9        0.09        0.91      1.40 o 
   1  10   9        0.39        1.49      1.72 o 
   2  10   9        2.08        3.30      1.81 o 
  -3  11   9        0.11        1.44      1.91 o 
  -2  11   9        8.48        7.60      2.35 o 
  -1  11   9        2.49        2.46      2.60 o 
   0  11   9        2.46        0.18      1.51 o 
   1  11   9        3.48        2.47      2.18 o 
   2  11   9        0.35        1.28      2.04 o 
  -2  12   9        0.78        0.00      2.68 o 
  -1  12   9        3.75        6.44      3.08 o 
   0  12   9        0.79        0.00      2.50 o 
   1  12   9        2.03        2.74      1.82 o 
  -2  13   9        1.77        0.77      2.89 o 
  -1  13   9        0.06        1.41      2.75 o 
   0  13   9        1.55        2.91      5.31 o 
   1  13   9        0.23        0.00      1.66 o 
  -1  14   9        0.64        1.83      2.81 o 
   0  14   9        0.90        1.03      3.97 o 
  -3   0  10        0.01        5.44      4.27 o 
  -2   0  10       10.39        7.87      4.18 o 
  -1   0  10        0.60        0.00      3.01 o 
   0   0  10        2.32        2.76      3.51 o 
   1   0  10        2.92        3.43      3.51 o 
   2   0  10       19.09       21.25      5.44 o 
  -3   1  10        6.45       11.68      3.25 o 
  -2   1  10       22.57       27.20      3.90 o 
  -1   1  10       24.86       29.83      3.90 o 
   0   1  10        0.82        0.00      2.18 o 
   1   1  10        0.76        0.26      2.22 o 
   2   1  10        1.22        3.34      3.35 o 
  -3   2  10        8.33       12.60      3.34 o 
  -2   2  10        6.53        8.15      3.21 o 
  -1   2  10       26.06       23.41      4.60 o 
   0   2  10        3.15        2.48      2.80 o 
   1   2  10        4.11        0.76      2.39 o 
   2   2  10        8.48       13.07      3.33 o 
  -3   3  10       19.28       22.75      4.77 o 
  -2   3  10       10.66        9.86      2.30 o 
  -1   3  10       23.22       23.44      3.70 o 
   0   3  10        5.60        8.33      3.01 o 
   1   3  10        2.74        3.13      4.31 o 
   2   3  10        7.14       13.21      5.44 o 
  -3   4  10        3.81        3.04      2.02 o 
  -2   4  10        9.18        8.24      2.90 o 
  -1   4  10        0.75        0.65      2.19 o 
   0   4  10        2.80        3.41      2.48 o 
   1   4  10        5.75        0.86      4.56 o 
  -3   5  10       11.50       11.98      2.38 o 
  -2   5  10        7.48        7.10      3.03 o 
  -1   5  10        3.43        0.19      2.27 o 
   0   5  10        1.53        0.09      2.15 o 
   1   5  10        0.60        1.80      2.57 o 
  -2   6  10        4.99        3.68      2.57 o 
  -1   6  10        5.82        5.38      1.77 o 
   0   6  10        9.78        9.49      2.90 o 
   1   6  10        0.65        3.96      2.67 o 
  -2   7  10        4.74        7.32      2.88 o 
  -1   7  10        1.20        3.37      1.53 o 
   0   7  10        8.77        6.33      2.84 o 
   1   7  10        3.68        5.49      2.75 o 
  -2   8  10        4.55        2.95      4.35 o 
  -1   8  10        0.46        0.00      1.45 o 
   0   8  10        8.07        9.59      4.94 o 
   1   8  10        0.11        0.00      2.51 o 
  -1   9  10        0.47        0.00      2.89 o 
   0   9  10        4.35        4.68      2.81 o 
  -1  10  10        2.34        1.95      2.96 o 
   0  10  10        1.44        5.98      2.90 o 
                                                 
